# Supplementary material for: Robust high-throughput prokaryote de novo assembly and improvement pipeline for Illumina data
Source: Microb Genom. 2016 Aug 25;2(8):e000083. doi: 10.1099/mgen.0.000083 (PMC5320598; doi:10.1099/mgen.0.000083)
Supplement: Supplementary file 1 [file mgen-02-83-s001.xls]

## Sheet: Sheet1
Project Acc.	Sample Acc.	Reads Acc.	Assembly Acc.	Name	Species
ERP011867	ERS234133	ERR332275	CYJN01000001-CYJN01000022	10050_6#94	Staphylococcus aureus
ERP001718	ERS223237	ERR331214	CINS01000001-CINS01000050	10060_5#11	Salmonella enterica
ERP001718	ERS223238	ERR331215	CEXB01000001-CEXB01000046	10060_5#12	Salmonella enterica
ERP001718	ERS223239	ERR331216	CIMW01000001-CIMW01000048	10060_5#13	Salmonella enterica
ERP001718	ERS223240	ERR331217	CGIQ01000001-CGIQ01000045	10060_5#14	Salmonella enterica
ERP001718	ERS223241	ERR331218	CGJH01000001-CGJH01000046	10060_5#15	Salmonella enterica
ERP001718	ERS223242	ERR331219	CEWZ01000001-CEWZ01000048	10060_5#16	Salmonella enterica
ERP001718	ERS223243	ERR331220	CINM01000001-CINM01000045	10060_5#17	Salmonella enterica
ERP001718	ERS223244	ERR331221	CGJL01000001-CGJL01000047	10060_5#18	Salmonella enterica
ERP001718	ERS223228	ERR331205	CGIV01000001-CGIV01000062	10060_5#2	Salmonella enterica
ERP001718	ERS223247	ERR331224	CIKX01000001-CIKX01000041	10060_5#21	Salmonella enterica
ERP001718	ERS223248	ERR331225	CEWX01000001-CEWX01000048	10060_5#22	Salmonella enterica
ERP001718	ERS223249	ERR331226	CINP01000001-CINP01000047	10060_5#23	Salmonella enterica
ERP001718	ERS223250	ERR331227	CGIR01000001-CGIR01000053	10060_5#24	Salmonella enterica
ERP001718	ERS223252	ERR331229	CGJK01000001-CGJK01000045	10060_5#26	Salmonella enterica
ERP001718	ERS223253	ERR331230	CEWU01000001-CEWU01000047	10060_5#27	Salmonella enterica
ERP001718	ERS223254	ERR331231	CINH01000001-CINH01000044	10060_5#28	Salmonella enterica
ERP001718	ERS223255	ERR331232	CINB01000001-CINB01000058	10060_5#29	Salmonella enterica
ERP001718	ERS223229	ERR331206	CINF01000001-CINF01000060	10060_5#3	Salmonella enterica
ERP001718	ERS223256	ERR331233	CGIW01000001-CGIW01000061	10060_5#30	Salmonella enterica
ERP001718	ERS223257	ERR331234	CEWY01000001-CEWY01000047	10060_5#31	Salmonella enterica
ERP001718	ERS223259	ERR331236	CEXF01000001-CEXF01000041	10060_5#33	Salmonella enterica
ERP001718	ERS223260	ERR331237	CGIM01000001-CGIM01000045	10060_5#34	Salmonella enterica
ERP001718	ERS223261	ERR331238	CIMY01000001-CIMY01000043	10060_5#35	Salmonella enterica
ERP001718	ERS223262	ERR331239	CINQ01000001-CINQ01000047	10060_5#36	Salmonella enterica
ERP001718	ERS223263	ERR331240	CEXA01000001-CEXA01000050	10060_5#37	Salmonella enterica
ERP001718	ERS223264	ERR331241	CIMX01000001-CIMX01000048	10060_5#38	Salmonella enterica
ERP001718	ERS223265	ERR331242	CINK01000001-CINK01000045	10060_5#39	Salmonella enterica
ERP001718	ERS223230	ERR331207	CINU01000001-CINU01000056	10060_5#4	Salmonella enterica
ERP001718	ERS223266	ERR331243	CINL01000001-CINL01000048	10060_5#40	Salmonella enterica
ERP001718	ERS223267	ERR331244	CGIK01000001-CGIK01000045	10060_5#41	Salmonella enterica
ERP001718	ERS223268	ERR331245	CGIO01000001-CGIO01000047	10060_5#42	Salmonella enterica
ERP001718	ERS223270	ERR331247	CGJI01000001-CGJI01000059	10060_5#44	Salmonella enterica
ERP001718	ERS223271	ERR331248	CINI01000001-CINI01000042	10060_5#45	Salmonella enterica
ERP001718	ERS223272	ERR331249	CINO01000001-CINO01000053	10060_5#46	Salmonella enterica
ERP001718	ERS223273	ERR331250	CGIN01000001-CGIN01000046	10060_5#47	Salmonella enterica
ERP001718	ERS223274	ERR331251	CGIP01000001-CGIP01000051	10060_5#48	Salmonella enterica
ERP001718	ERS223275	ERR331252	CGJN01000001-CGJN01000049	10060_5#49	Salmonella enterica
ERP001718	ERS223231	ERR331208	CINT01000001-CINT01000064	10060_5#5	Salmonella enterica
ERP001718	ERS223276	ERR331253	CGIY01000001-CGIY01000056	10060_5#50	Salmonella enterica
ERP001718	ERS223277	ERR331254	CINR01000001-CINR01000055	10060_5#51	Salmonella enterica
ERP001718	ERS223279	ERR331256	CINJ01000001-CINJ01000044	10060_5#53	Salmonella enterica
ERP001718	ERS223280	ERR331257	CINN01000001-CINN01000054	10060_5#54	Salmonella enterica
ERP001718	ERS223281	ERR331258	CINE01000001-CINE01000060	10060_5#55	Salmonella enterica
ERP001718	ERS223283	ERR331260	CINA01000001-CINA01000044	10060_5#57	Salmonella enterica
ERP001718	ERS223284	ERR331261	CGJC01000001-CGJC01000053	10060_5#58	Salmonella enterica
ERP001718	ERS223285	ERR331262	CHLI01000001-CHLI01000044	10060_5#59	Salmonella enterica
ERP001718	ERS223286	ERR331263	CIBH01000001-CIBH01000047	10060_5#60	Salmonella enterica
ERP001718	ERS223287	ERR331264	CGJB01000001-CGJB01000043	10060_5#61	Salmonella enterica
ERP001718	ERS223288	ERR331265	CGJE01000001-CGJE01000053	10060_5#62	Salmonella enterica
ERP001718	ERS223289	ERR331266	CGIL01000001-CGIL01000068	10060_5#63	Salmonella enterica
ERP001718	ERS223290	ERR331267	CGJF01000001-CGJF01000050	10060_5#64	Salmonella enterica
ERP001718	ERS223291	ERR331268	CING01000001-CING01000044	10060_5#65	Salmonella enterica
ERP001718	ERS223292	ERR331269	CIND01000001-CIND01000052	10060_5#66	Salmonella enterica
ERP001718	ERS223293	ERR331270	CINC01000001-CINC01000041	10060_5#67	Salmonella enterica
ERP001718	ERS223294	ERR331271	CGJG01000001-CGJG01000096	10060_5#68	Salmonella enterica
ERP001718	ERS223296	ERR331273	CIMZ01000001-CIMZ01000047	10060_5#70	Salmonella enterica
ERP001718	ERS223297	ERR331274	CGJP01000001-CGJP01000049	10060_5#71	Salmonella enterica
ERP001718	ERS223298	ERR331275	CINW01000001-CINW01000044	10060_5#72	Salmonella enterica
ERP001718	ERS223299	ERR331276	CGIU01000001-CGIU01000058	10060_5#73	Salmonella enterica
ERP001718	ERS223301	ERR331278	CINY01000001-CINY01000049	10060_5#75	Salmonella enterica
ERP001718	ERS223302	ERR331279	CINX01000001-CINX01000047	10060_5#76	Salmonella enterica
ERP001718	ERS223303	ERR331280	CINZ01000001-CINZ01000052	10060_5#77	Salmonella enterica
ERP001718	ERS223304	ERR331281	CGIT01000001-CGIT01000053	10060_5#78	Salmonella enterica
ERP001718	ERS223305	ERR331282	CIKY01000001-CIKY01000049	10060_5#79	Salmonella enterica
ERP001718	ERS223306	ERR331283	CGIZ01000001-CGIZ01000044	10060_5#80	Salmonella enterica
ERP001718	ERS223307	ERR331284	CGJQ01000001-CGJQ01000052	10060_5#81	Salmonella enterica
ERP001718	ERS223308	ERR331285	CGJR01000001-CGJR01000057	10060_5#82	Salmonella enterica
ERP001718	ERS223310	ERR331287	CINV01000001-CINV01000042	10060_5#84	Salmonella enterica
ERP001718	ERS223311	ERR331288	CIOA01000001-CIOA01000042	10060_5#85	Salmonella enterica
ERP001718	ERS223312	ERR331289	CGJD01000001-CGJD01000045	10060_5#86	Salmonella enterica
ERP001718	ERS223313	ERR331290	CIOB01000001-CIOB01000046	10060_5#87	Salmonella enterica
ERP001718	ERS223314	ERR331291	CGJT01000001-CGJT01000039	10060_5#88	Salmonella enterica
ERP001718	ERS223315	ERR331292	CEYS01000001-CEYS01000045	10060_5#89	Salmonella enterica
ERP001718	ERS223235	ERR331212	CGJM01000001-CGJM01000051	10060_5#9	Salmonella enterica
ERP001718	ERS223316	ERR331293	CGIS01000001-CGIS01000047	10060_5#90	Salmonella enterica
ERP001718	ERS223317	ERR331294	CIOC01000001-CIOC01000043	10060_5#91	Salmonella enterica
ERP001718	ERS223318	ERR331295	CGJY01000001-CGJY01000047	10060_5#92	Salmonella enterica
ERP001718	ERS223319	ERR331296	CGJX01000001-CGJX01000043	10060_5#93	Salmonella enterica
ERP001718	ERS223320	ERR331297	CIOD01000001-CIOD01000046	10060_5#94	Salmonella enterica
ERP001718	ERS223507	ERR331298	CIOE01000001-CIOE01000042	10060_6#1	Salmonella enterica
ERP001718	ERS223516	ERR331307	CGIX01000001-CGIX01000043	10060_6#10	Salmonella enterica
ERP001718	ERS223517	ERR331308	CIOF01000001-CIOF01000048	10060_6#11	Salmonella enterica
ERP001718	ERS223518	ERR331309	CIOG01000001-CIOG01000043	10060_6#12	Salmonella enterica
ERP001718	ERS223519	ERR331310	CGJW01000001-CGJW01000043	10060_6#13	Salmonella enterica
ERP001718	ERS223520	ERR331311	CGJS01000001-CGJS01000042	10060_6#14	Salmonella enterica
ERP001718	ERS223521	ERR331312	CGJA01000001-CGJA01000053	10060_6#15	Salmonella enterica
ERP001718	ERS223522	ERR331313	CIOH01000001-CIOH01000043	10060_6#16	Salmonella enterica
ERP001718	ERS223523	ERR331314	CGSU01000001-CGSU01000040	10060_6#17	Salmonella enterica
ERP001718	ERS223524	ERR331315	CIOJ01000001-CIOJ01000054	10060_6#18	Salmonella enterica
ERP001718	ERS223525	ERR331316	CGKD01000001-CGKD01000044	10060_6#19	Salmonella enterica
ERP001718	ERS223526	ERR331317	CIOK01000001-CIOK01000042	10060_6#20	Salmonella enterica
ERP001718	ERS223527	ERR331318	CIOI01000001-CIOI01000041	10060_6#21	Salmonella enterica
ERP001718	ERS223528	ERR331319	CIOL01000001-CIOL01000040	10060_6#22	Salmonella enterica
ERP001718	ERS223529	ERR331320	CGKC01000001-CGKC01000041	10060_6#23	Salmonella enterica
ERP001718	ERS223530	ERR331321	CGJU01000001-CGJU01000041	10060_6#24	Salmonella enterica
ERP001718	ERS223531	ERR331322	CGJJ01000001-CGJJ01000043	10060_6#25	Salmonella enterica
ERP001718	ERS223532	ERR331323	CIOQ01000001-CIOQ01000042	10060_6#26	Salmonella enterica
ERP001718	ERS223533	ERR331324	CION01000001-CION01000042	10060_6#27	Salmonella enterica
ERP001718	ERS223534	ERR331325	CIOO01000001-CIOO01000051	10060_6#28	Salmonella enterica
ERP001718	ERS223535	ERR331326	CIOR01000001-CIOR01000045	10060_6#29	Salmonella enterica
ERP001718	ERS223509	ERR331300	CEYP01000001-CEYP01000044	10060_6#3	Salmonella enterica
ERP001718	ERS223536	ERR331327	CGKE01000001-CGKE01000046	10060_6#30	Salmonella enterica
ERP001718	ERS223537	ERR331328	CGKK01000001-CGKK01000065	10060_6#31	Salmonella enterica
ERP001718	ERS223538	ERR331329	CGKL01000001-CGKL01000040	10060_6#32	Salmonella enterica
ERP001718	ERS223539	ERR331330	CIOV01000001-CIOV01000051	10060_6#33	Salmonella enterica
ERP001718	ERS223540	ERR331331	CIOT01000001-CIOT01000040	10060_6#34	Salmonella enterica
ERP001718	ERS223541	ERR331332	CGJV01000001-CGJV01000041	10060_6#35	Salmonella enterica
ERP001718	ERS223542	ERR331333	CIOW01000001-CIOW01000043	10060_6#36	Salmonella enterica
ERP001718	ERS223543	ERR331334	CIOM01000001-CIOM01000046	10060_6#37	Salmonella enterica
ERP001718	ERS223544	ERR331335	CIOU01000001-CIOU01000058	10060_6#38	Salmonella enterica
ERP001718	ERS223545	ERR331336	CIOZ01000001-CIOZ01000066	10060_6#39	Salmonella enterica
ERP001718	ERS223510	ERR331301	CGKF01000001-CGKF01000058	10060_6#4	Salmonella enterica
ERP001718	ERS223546	ERR331337	CGKA01000001-CGKA01000050	10060_6#40	Salmonella enterica
ERP001718	ERS223548	ERR331339	CIPA01000001-CIPA01000043	10060_6#42	Salmonella enterica
ERP001718	ERS223549	ERR331340	CGKH01000001-CGKH01000046	10060_6#43	Salmonella enterica
ERP001718	ERS223550	ERR331341	CIOY01000001-CIOY01000041	10060_6#44	Salmonella enterica
ERP001718	ERS223551	ERR331342	CIPB01000001-CIPB01000043	10060_6#45	Salmonella enterica
ERP001718	ERS223552	ERR331343	CIOX01000001-CIOX01000042	10060_6#46	Salmonella enterica
ERP001718	ERS223553	ERR331344	CIPC01000001-CIPC01000053	10060_6#47	Salmonella enterica
ERP001718	ERS223554	ERR331345	CGKO01000001-CGKO01000041	10060_6#48	Salmonella enterica
ERP001718	ERS223555	ERR331346	CEZL01000001-CEZL01000054	10060_6#49	Salmonella enterica
ERP001718	ERS223511	ERR331302	CIPD01000001-CIPD01000038	10060_6#5	Salmonella enterica
ERP001718	ERS223556	ERR331347	CGTB01000001-CGTB01000045	10060_6#50	Salmonella enterica
ERP001718	ERS223557	ERR331348	CGJO01000001-CGJO01000043	10060_6#51	Salmonella enterica
ERP001718	ERS223558	ERR331349	CIOP01000001-CIOP01000041	10060_6#52	Salmonella enterica
ERP001718	ERS223559	ERR331350	CIPE01000001-CIPE01000047	10060_6#53	Salmonella enterica
ERP001718	ERS223560	ERR331351	CIOS01000001-CIOS01000054	10060_6#54	Salmonella enterica
ERP001718	ERS223561	ERR331352	CGJZ01000001-CGJZ01000052	10060_6#55	Salmonella enterica
ERP001718	ERS223562	ERR331353	CIPF01000001-CIPF01000054	10060_6#56	Salmonella enterica
ERP001718	ERS223563	ERR331354	CIPG01000001-CIPG01000051	10060_6#57	Salmonella enterica
ERP001718	ERS223564	ERR331355	CGSV01000001-CGSV01000042	10060_6#58	Salmonella enterica
ERP001718	ERS223565	ERR331356	CIPH01000001-CIPH01000039	10060_6#59	Salmonella enterica
ERP001718	ERS223512	ERR331303	CGKP01000001-CGKP01000045	10060_6#6	Salmonella enterica
ERP001718	ERS223566	ERR331357	CGKT01000001-CGKT01000045	10060_6#60	Salmonella enterica
ERP001718	ERS223567	ERR331358	CGKB01000001-CGKB01000046	10060_6#61	Salmonella enterica
ERP001718	ERS223568	ERR331359	CGKQ01000001-CGKQ01000043	10060_6#62	Salmonella enterica
ERP001718	ERS223569	ERR331360	CIPI01000001-CIPI01000046	10060_6#63	Salmonella enterica
ERP001718	ERS223570	ERR331361	CGKI01000001-CGKI01000070	10060_6#64	Salmonella enterica
ERP001718	ERS223572	ERR331363	CIPJ01000001-CIPJ01000043	10060_6#66	Salmonella enterica
ERP001718	ERS223573	ERR331364	CGKJ01000001-CGKJ01000042	10060_6#67	Salmonella enterica
ERP001718	ERS223574	ERR331365	CIPK01000001-CIPK01000043	10060_6#68	Salmonella enterica
ERP001718	ERS223575	ERR331366	CGKW01000001-CGKW01000044	10060_6#69	Salmonella enterica
ERP001718	ERS223513	ERR331304	CGKZ01000001-CGKZ01000044	10060_6#7	Salmonella enterica
ERP001718	ERS223577	ERR331368	CGKU01000001-CGKU01000048	10060_6#71	Salmonella enterica
ERP001718	ERS223578	ERR331369	CGLB01000001-CGLB01000051	10060_6#72	Salmonella enterica
ERP001718	ERS223579	ERR331370	CIPL01000001-CIPL01000042	10060_6#73	Salmonella enterica
ERP001718	ERS223580	ERR331371	CGKR01000001-CGKR01000040	10060_6#74	Salmonella enterica
ERP001718	ERS223581	ERR331372	CIPM01000001-CIPM01000042	10060_6#75	Salmonella enterica
ERP001718	ERS223582	ERR331373	CIPO01000001-CIPO01000040	10060_6#76	Salmonella enterica
ERP001718	ERS223583	ERR331374	CIPN01000001-CIPN01000046	10060_6#77	Salmonella enterica
ERP001718	ERS223584	ERR331375	CGKG01000001-CGKG01000045	10060_6#78	Salmonella enterica
ERP001718	ERS223585	ERR331376	CIPP01000001-CIPP01000045	10060_6#79	Salmonella enterica
ERP001718	ERS223514	ERR331305	CGKS01000001-CGKS01000052	10060_6#8	Salmonella enterica
ERP001718	ERS223586	ERR331377	CIPR01000001-CIPR01000045	10060_6#80	Salmonella enterica
ERP001718	ERS223587	ERR331378	CIPQ01000001-CIPQ01000049	10060_6#81	Salmonella enterica
ERP001718	ERS223588	ERR331379	CGKY01000001-CGKY01000046	10060_6#82	Salmonella enterica
ERP001718	ERS223589	ERR331380	CHFR01000001-CHFR01000049	10060_6#83	Salmonella enterica
ERP001718	ERS223590	ERR331381	CEXY01000001-CEXY01000040	10060_6#84	Salmonella enterica
ERP001718	ERS223591	ERR331382	CIPS01000001-CIPS01000046	10060_6#85	Salmonella enterica
ERP001718	ERS223592	ERR331383	CGKX01000001-CGKX01000046	10060_6#86	Salmonella enterica
ERP001718	ERS223593	ERR331384	CIPT01000001-CIPT01000044	10060_6#87	Salmonella enterica
ERP001718	ERS223594	ERR331385	CGKM01000001-CGKM01000050	10060_6#88	Salmonella enterica
ERP001718	ERS223595	ERR331386	CGLC01000001-CGLC01000051	10060_6#89	Salmonella enterica
ERP001718	ERS223515	ERR331306	CIPU01000001-CIPU01000046	10060_6#9	Salmonella enterica
ERP001718	ERS223596	ERR331387	CGLD01000001-CGLD01000047	10060_6#90	Salmonella enterica
ERP001718	ERS223597	ERR331388	CIPW01000001-CIPW01000048	10060_6#91	Salmonella enterica
ERP001718	ERS223598	ERR331389	CGSW01000001-CGSW01000048	10060_6#92	Salmonella enterica
ERP001718	ERS223599	ERR331390	CIPY01000001-CIPY01000047	10060_6#93	Salmonella enterica
ERP001718	ERS223321	ERR337977	CGKN01000001-CGKN01000051	10071_3#1	Salmonella enterica
ERP001718	ERS223330	ERR337986	CIPZ01000001-CIPZ01000097	10071_3#10	Salmonella enterica
ERP001718	ERS223331	ERR337987	CIPX01000001-CIPX01000059	10071_3#11	Salmonella enterica
ERP001718	ERS223332	ERR337988	CIQB01000001-CIQB01000051	10071_3#12	Salmonella enterica
ERP001718	ERS223333	ERR337989	CGSY01000001-CGSY01000049	10071_3#13	Salmonella enterica
ERP001718	ERS223334	ERR337990	CIQA01000001-CIQA01000058	10071_3#14	Salmonella enterica
ERP001718	ERS223335	ERR337991	CGLA01000001-CGLA01000043	10071_3#15	Salmonella enterica
ERP001718	ERS223336	ERR337992	CGTG01000001-CGTG01000046	10071_3#16	Salmonella enterica
ERP001718	ERS223337	ERR337993	CGSX01000001-CGSX01000095	10071_3#17	Salmonella enterica
ERP001718	ERS223339	ERR337995	CEXN01000001-CEXN01000051	10071_3#19	Salmonella enterica
ERP001718	ERS223322	ERR337978	CIQC01000001-CIQC01000053	10071_3#2	Salmonella enterica
ERP001718	ERS223340	ERR337996	CIKZ01000001-CIKZ01000045	10071_3#20	Salmonella enterica
ERP001718	ERS223341	ERR337997	CIQD01000001-CIQD01000056	10071_3#21	Salmonella enterica
ERP001718	ERS223342	ERR337998	CIQE01000001-CIQE01000041	10071_3#22	Salmonella enterica
ERP001718	ERS223343	ERR337999	CGLG01000001-CGLG01000043	10071_3#23	Salmonella enterica
ERP001718	ERS223345	ERR338001	CHLE01000001-CHLE01000042	10071_3#25	Salmonella enterica
ERP001718	ERS223346	ERR338002	CGLE01000001-CGLE01000045	10071_3#26	Salmonella enterica
ERP001718	ERS223347	ERR338003	CIPV01000001-CIPV01000038	10071_3#27	Salmonella enterica
ERP001718	ERS223348	ERR338004	CGLH01000001-CGLH01000043	10071_3#28	Salmonella enterica
ERP001718	ERS223349	ERR338005	CIQI01000001-CIQI01000044	10071_3#29	Salmonella enterica
ERP001718	ERS223323	ERR337979	CIQH01000001-CIQH01000050	10071_3#3	Salmonella enterica
ERP001718	ERS223350	ERR338006	CGTC01000001-CGTC01000043	10071_3#30	Salmonella enterica
ERP001718	ERS223351	ERR338007	CIQK01000001-CIQK01000039	10071_3#31	Salmonella enterica
ERP001718	ERS223352	ERR338008	CIQF01000001-CIQF01000044	10071_3#32	Salmonella enterica
ERP001718	ERS223353	ERR338009	CIQL01000001-CIQL01000042	10071_3#33	Salmonella enterica
ERP001718	ERS223354	ERR338010	CIQM01000001-CIQM01000044	10071_3#34	Salmonella enterica
ERP001718	ERS223355	ERR338011	CIQN01000001-CIQN01000043	10071_3#35	Salmonella enterica
ERP001718	ERS223356	ERR338012	CIQJ01000001-CIQJ01000041	10071_3#36	Salmonella enterica
ERP001718	ERS223357	ERR338013	CIQO01000001-CIQO01000040	10071_3#37	Salmonella enterica
ERP001718	ERS223360	ERR338016	CIQP01000001-CIQP01000046	10071_3#40	Salmonella enterica
ERP001718	ERS223363	ERR338019	CEYQ01000001-CEYQ01000044	10071_3#43	Salmonella enterica
ERP001718	ERS223364	ERR338020	CIQG01000001-CIQG01000050	10071_3#44	Salmonella enterica
ERP001718	ERS223367	ERR338023	CIQQ01000001-CIQQ01000047	10071_3#47	Salmonella enterica
ERP001718	ERS223368	ERR338024	CIQR01000001-CIQR01000042	10071_3#48	Salmonella enterica
ERP001718	ERS223369	ERR338025	CIQT01000001-CIQT01000044	10071_3#49	Salmonella enterica
ERP001718	ERS223325	ERR337981	CIQS01000001-CIQS01000045	10071_3#5	Salmonella enterica
ERP001718	ERS223370	ERR338026	CGLJ01000001-CGLJ01000046	10071_3#50	Salmonella enterica
ERP001718	ERS223371	ERR338027	CIQU01000001-CIQU01000043	10071_3#51	Salmonella enterica
ERP001718	ERS223372	ERR338028	CIQV01000001-CIQV01000045	10071_3#52	Salmonella enterica
ERP001718	ERS223373	ERR338029	CIQW01000001-CIQW01000045	10071_3#53	Salmonella enterica
ERP001718	ERS223374	ERR338030	CGLF01000001-CGLF01000040	10071_3#54	Salmonella enterica
ERP001718	ERS223375	ERR338031	CHLG01000001-CHLG01000050	10071_3#55	Salmonella enterica
ERP001718	ERS223376	ERR338032	CIQX01000001-CIQX01000041	10071_3#56	Salmonella enterica
ERP001718	ERS223378	ERR338034	CGSZ01000001-CGSZ01000051	10071_3#58	Salmonella enterica
ERP001718	ERS223379	ERR338035	CIRA01000001-CIRA01000040	10071_3#59	Salmonella enterica
ERP001718	ERS223326	ERR337982	CIBG01000001-CIBG01000047	10071_3#6	Salmonella enterica
ERP001718	ERS223380	ERR338036	CIQY01000001-CIQY01000043	10071_3#60	Salmonella enterica
ERP001718	ERS223381	ERR338037	CIRD01000001-CIRD01000052	10071_3#61	Salmonella enterica
ERP001718	ERS223383	ERR338039	CGLI01000001-CGLI01000040	10071_3#63	Salmonella enterica
ERP001718	ERS223384	ERR338040	CIRC01000001-CIRC01000039	10071_3#64	Salmonella enterica
ERP001718	ERS223385	ERR338041	CIQZ01000001-CIQZ01000041	10071_3#65	Salmonella enterica
ERP001718	ERS223386	ERR338042	CIRB01000001-CIRB01000044	10071_3#66	Salmonella enterica
ERP001718	ERS223387	ERR338043	CIRE01000001-CIRE01000041	10071_3#67	Salmonella enterica
ERP001718	ERS223388	ERR338044	CHFS01000001-CHFS01000041	10071_3#68	Salmonella enterica
ERP001718	ERS223327	ERR337983	CIBO01000001-CIBO01000043	10071_3#7	Salmonella enterica
ERP001718	ERS223390	ERR338046	CIRF01000001-CIRF01000044	10071_3#70	Salmonella enterica
ERP001718	ERS223391	ERR338047	CGKV01000001-CGKV01000044	10071_3#71	Salmonella enterica
ERP001718	ERS223393	ERR338049	CILA01000001-CILA01000043	10071_3#73	Salmonella enterica
ERP001718	ERS223394	ERR338050	CIRG01000001-CIRG01000042	10071_3#74	Salmonella enterica
ERP001718	ERS223395	ERR338051	CHLL01000001-CHLL01000039	10071_3#75	Salmonella enterica
ERP001718	ERS223396	ERR338052	CIRI01000001-CIRI01000052	10071_3#76	Salmonella enterica
ERP001718	ERS223328	ERR337984	CIRK01000001-CIRK01000049	10071_3#8	Salmonella enterica
ERP001718	ERS223402	ERR338058	CEZK01000001-CEZK01000047	10071_3#82	Salmonella enterica
ERP001718	ERS223404	ERR338060	CIRM01000001-CIRM01000050	10071_3#84	Salmonella enterica
ERP001718	ERS223405	ERR338061	CIRS01000001-CIRS01000045	10071_3#85	Salmonella enterica
ERP001718	ERS223406	ERR338062	CGTA01000001-CGTA01000049	10071_3#86	Salmonella enterica
ERP001718	ERS223408	ERR338064	CIRP01000001-CIRP01000046	10071_3#88	Salmonella enterica
ERP001718	ERS223409	ERR338065	CIRU01000001-CIRU01000044	10071_3#89	Salmonella enterica
ERP001718	ERS223329	ERR337985	CIRT01000001-CIRT01000040	10071_3#9	Salmonella enterica
ERP001718	ERS223411	ERR338067	CIRX01000001-CIRX01000055	10071_3#91	Salmonella enterica
ERP001718	ERS223412	ERR338068	CIRJ01000001-CIRJ01000052	10071_3#92	Salmonella enterica
ERP001718	ERS223413	ERR338069	CIRH01000001-CIRH01000048	10071_3#93	Salmonella enterica
ERP001718	ERS239527	ERR338070	CEZY01000001-CEZY01000041	10071_8#1	Salmonella enterica
ERP001718	ERS239536	ERR338079	CIRY01000001-CIRY01000041	10071_8#10	Salmonella enterica
ERP001718	ERS239537	ERR338080	CIRL01000001-CIRL01000041	10071_8#11	Salmonella enterica
ERP001718	ERS239538	ERR338081	CIRZ01000001-CIRZ01000046	10071_8#12	Salmonella enterica
ERP001718	ERS239539	ERR338082	CIRQ01000001-CIRQ01000042	10071_8#13	Salmonella enterica
ERP001718	ERS239540	ERR338083	CISA01000001-CISA01000044	10071_8#14	Salmonella enterica
ERP001718	ERS239541	ERR338084	CISD01000001-CISD01000042	10071_8#15	Salmonella enterica
ERP001718	ERS239542	ERR338085	CISB01000001-CISB01000040	10071_8#16	Salmonella enterica
ERP001718	ERS239543	ERR338086	CISC01000001-CISC01000041	10071_8#17	Salmonella enterica
ERP001718	ERS239544	ERR338087	CHFU01000001-CHFU01000041	10071_8#18	Salmonella enterica
ERP001718	ERS239545	ERR338088	CIRV01000001-CIRV01000043	10071_8#19	Salmonella enterica
ERP001718	ERS239528	ERR338071	CGTD01000001-CGTD01000043	10071_8#2	Salmonella enterica
ERP001718	ERS239546	ERR338089	CIRR01000001-CIRR01000042	10071_8#20	Salmonella enterica
ERP001718	ERS239547	ERR338090	CIRN01000001-CIRN01000042	10071_8#21	Salmonella enterica
ERP001718	ERS239548	ERR338091	CIRW01000001-CIRW01000044	10071_8#22	Salmonella enterica
ERP001718	ERS239549	ERR338092	CIRO01000001-CIRO01000040	10071_8#23	Salmonella enterica
ERP001718	ERS239550	ERR338093	CEYT01000001-CEYT01000044	10071_8#24	Salmonella enterica
ERP001718	ERS239551	ERR338094	CISF01000001-CISF01000042	10071_8#25	Salmonella enterica
ERP001718	ERS239552	ERR338095	CISG01000001-CISG01000043	10071_8#26	Salmonella enterica
ERP001718	ERS239553	ERR338096	CISE01000001-CISE01000041	10071_8#27	Salmonella enterica
ERP001718	ERS239554	ERR338097	CISH01000001-CISH01000039	10071_8#28	Salmonella enterica
ERP001718	ERS239555	ERR338098	CISI01000001-CISI01000038	10071_8#29	Salmonella enterica
ERP001718	ERS239529	ERR338072	CISJ01000001-CISJ01000043	10071_8#3	Salmonella enterica
ERP001718	ERS239556	ERR338099	CISK01000001-CISK01000040	10071_8#30	Salmonella enterica
ERP001718	ERS239557	ERR338100	CISL01000001-CISL01000041	10071_8#31	Salmonella enterica
ERP001718	ERS239558	ERR338101	CISM01000001-CISM01000045	10071_8#32	Salmonella enterica
ERP001718	ERS239559	ERR338102	CISN01000001-CISN01000041	10071_8#33	Salmonella enterica
ERP001718	ERS239560	ERR338103	CISO01000001-CISO01000043	10071_8#34	Salmonella enterica
ERP001718	ERS239561	ERR338104	CISP01000001-CISP01000041	10071_8#35	Salmonella enterica
ERP001718	ERS239562	ERR338105	CISR01000001-CISR01000043	10071_8#36	Salmonella enterica
ERP001718	ERS239563	ERR338106	CISQ01000001-CISQ01000044	10071_8#37	Salmonella enterica
ERP001718	ERS239564	ERR338107	CHFT01000001-CHFT01000042	10071_8#38	Salmonella enterica
ERP001718	ERS239565	ERR338108	CIST01000001-CIST01000043	10071_8#39	Salmonella enterica
ERP001718	ERS239530	ERR338073	CHLN01000001-CHLN01000041	10071_8#4	Salmonella enterica
ERP001718	ERS239566	ERR338109	CISS01000001-CISS01000041	10071_8#40	Salmonella enterica
ERP001718	ERS239567	ERR338110	CISU01000001-CISU01000044	10071_8#41	Salmonella enterica
ERP001718	ERS239568	ERR338111	CFAL01000001-CFAL01000043	10071_8#42	Salmonella enterica
ERP001718	ERS239569	ERR338112	CISV01000001-CISV01000041	10071_8#43	Salmonella enterica
ERP001718	ERS239570	ERR338113	CISW01000001-CISW01000045	10071_8#44	Salmonella enterica
ERP001718	ERS239571	ERR338114	CISZ01000001-CISZ01000041	10071_8#45	Salmonella enterica
ERP001718	ERS239572	ERR338115	CISX01000001-CISX01000043	10071_8#46	Salmonella enterica
ERP001718	ERS239573	ERR338116	CITA01000001-CITA01000042	10071_8#47	Salmonella enterica
ERP001718	ERS239574	ERR338117	CISY01000001-CISY01000046	10071_8#48	Salmonella enterica
ERP001718	ERS239575	ERR338118	CITC01000001-CITC01000044	10071_8#49	Salmonella enterica
ERP001718	ERS239531	ERR338074	CITB01000001-CITB01000038	10071_8#5	Salmonella enterica
ERP001718	ERS239576	ERR338119	CITE01000001-CITE01000046	10071_8#50	Salmonella enterica
ERP001718	ERS239577	ERR338120	CITD01000001-CITD01000040	10071_8#51	Salmonella enterica
ERP001718	ERS239579	ERR338122	CFAD01000001-CFAD01000044	10071_8#53	Salmonella enterica
ERP001718	ERS239580	ERR338123	CITK01000001-CITK01000043	10071_8#54	Salmonella enterica
ERP001718	ERS239581	ERR338124	CITI01000001-CITI01000040	10071_8#55	Salmonella enterica
ERP001718	ERS239582	ERR338125	CHLF01000001-CHLF01000045	10071_8#56	Salmonella enterica
ERP001718	ERS239584	ERR338127	CITG01000001-CITG01000045	10071_8#58	Salmonella enterica
ERP001718	ERS239585	ERR338128	CILB01000001-CILB01000048	10071_8#59	Salmonella enterica
ERP001718	ERS239532	ERR338075	CITS01000001-CITS01000041	10071_8#6	Salmonella enterica
ERP001718	ERS239586	ERR338129	CITR01000001-CITR01000044	10071_8#60	Salmonella enterica
ERP001718	ERS239588	ERR338131	CITT01000001-CITT01000041	10071_8#62	Salmonella enterica
ERP001718	ERS239589	ERR338132	CITH01000001-CITH01000053	10071_8#63	Salmonella enterica
ERP001718	ERS239590	ERR338133	CITM01000001-CITM01000043	10071_8#64	Salmonella enterica
ERP001718	ERS239591	ERR338134	CITF01000001-CITF01000061	10071_8#65	Salmonella enterica
ERP001718	ERS239592	ERR338135	CITV01000001-CITV01000056	10071_8#66	Salmonella enterica
ERP001718	ERS239593	ERR338136	CITJ01000001-CITJ01000051	10071_8#67	Salmonella enterica
ERP001718	ERS239594	ERR338137	CITU01000001-CITU01000054	10071_8#68	Salmonella enterica
ERP001718	ERS239595	ERR338138	CHFW01000001-CHFW01000059	10071_8#69	Salmonella enterica
ERP001718	ERS239533	ERR338076	CITL01000001-CITL01000043	10071_8#7	Salmonella enterica
ERP001718	ERS239596	ERR338139	CITQ01000001-CITQ01000042	10071_8#70	Salmonella enterica
ERP001718	ERS239597	ERR338140	CITX01000001-CITX01000051	10071_8#71	Salmonella enterica
ERP001718	ERS239598	ERR338141	CITP01000001-CITP01000056	10071_8#72	Salmonella enterica
ERP001718	ERS239600	ERR338143	CITZ01000001-CITZ01000047	10071_8#74	Salmonella enterica
ERP001718	ERS239602	ERR338145	CITO01000001-CITO01000054	10071_8#76	Salmonella enterica
ERP001718	ERS239603	ERR338146	CITW01000001-CITW01000045	10071_8#77	Salmonella enterica
ERP001718	ERS239604	ERR338147	CITY01000001-CITY01000039	10071_8#78	Salmonella enterica
ERP001718	ERS239605	ERR338148	CGTH01000001-CGTH01000042	10071_8#79	Salmonella enterica
ERP001718	ERS239534	ERR338077	CIUA01000001-CIUA01000046	10071_8#8	Salmonella enterica
ERP001718	ERS239606	ERR338149	CITN01000001-CITN01000057	10071_8#80	Salmonella enterica
ERP001718	ERS239607	ERR338150	CIUB01000001-CIUB01000057	10071_8#81	Salmonella enterica
ERP001718	ERS239608	ERR338151	CIUC01000001-CIUC01000051	10071_8#82	Salmonella enterica
ERP001718	ERS239609	ERR338152	CIUD01000001-CIUD01000050	10071_8#83	Salmonella enterica
ERP001718	ERS239610	ERR338153	CIUE01000001-CIUE01000053	10071_8#84	Salmonella enterica
ERP001718	ERS239614	ERR338157	CIUF01000001-CIUF01000061	10071_8#88	Salmonella enterica
ERP001718	ERS239615	ERR338158	CIUG01000001-CIUG01000055	10071_8#89	Salmonella enterica
ERP001718	ERS239535	ERR338078	CIUI01000001-CIUI01000040	10071_8#9	Salmonella enterica
ERP001718	ERS239616	ERR338159	CIUH01000001-CIUH01000058	10071_8#90	Salmonella enterica
ERP001718	ERS239617	ERR338160	CIUJ01000001-CIUJ01000052	10071_8#91	Salmonella enterica
ERP001718	ERS239618	ERR338161	CIUL01000001-CIUL01000061	10071_8#92	Salmonella enterica
ERP001718	ERS239619	ERR338162	CIUM01000001-CIUM01000047	10071_8#93	Salmonella enterica
ERP001718	ERS239620	ERR338163	CIUN01000001-CIUN01000053	10071_8#94	Salmonella enterica
ERP001718	ERS239621	ERR338164	CIUK01000001-CIUK01000039	10071_8#95	Salmonella enterica
ERP001718	ERS239622	ERR340757	CIUO01000001-CIUO01000058	10209_5#1	Salmonella enterica
ERP001718	ERS239631	ERR340766	CIUQ01000001-CIUQ01000058	10209_5#10	Salmonella enterica
ERP001718	ERS239632	ERR340767	CIUP01000001-CIUP01000041	10209_5#11	Salmonella enterica
ERP001718	ERS239633	ERR340768	CIUR01000001-CIUR01000051	10209_5#12	Salmonella enterica
ERP001718	ERS239634	ERR340769	CIUT01000001-CIUT01000050	10209_5#13	Salmonella enterica
ERP001718	ERS239635	ERR340770	CIUS01000001-CIUS01000081	10209_5#14	Salmonella enterica
ERP001718	ERS239636	ERR340771	CIUW01000001-CIUW01000071	10209_5#15	Salmonella enterica
ERP001718	ERS239637	ERR340772	CIUX01000001-CIUX01000062	10209_5#16	Salmonella enterica
ERP001718	ERS239638	ERR340773	CIUV01000001-CIUV01000058	10209_5#17	Salmonella enterica
ERP001718	ERS239639	ERR340774	CGTE01000001-CGTE01000042	10209_5#18	Salmonella enterica
ERP001718	ERS239640	ERR340775	CIUU01000001-CIUU01000064	10209_5#19	Salmonella enterica
ERP001718	ERS239623	ERR340758	CEYV01000001-CEYV01000091	10209_5#2	Salmonella enterica
ERP001718	ERS239642	ERR340777	CHFV01000001-CHFV01000045	10209_5#21	Salmonella enterica
ERP001718	ERS239643	ERR340778	CIVB01000001-CIVB01000046	10209_5#22	Salmonella enterica
ERP001718	ERS239644	ERR340779	CIVE01000001-CIVE01000046	10209_5#23	Salmonella enterica
ERP001718	ERS239645	ERR340780	CIVG01000001-CIVG01000042	10209_5#24	Salmonella enterica
ERP001718	ERS239646	ERR340781	CIUY01000001-CIUY01000041	10209_5#25	Salmonella enterica
ERP001718	ERS239647	ERR340782	CHLQ01000001-CHLQ01000039	10209_5#26	Salmonella enterica
ERP001718	ERS239648	ERR340783	CGTL01000001-CGTL01000059	10209_5#27	Salmonella enterica
ERP001718	ERS239649	ERR340784	CIUZ01000001-CIUZ01000206	10209_5#28	Salmonella enterica
ERP001718	ERS239650	ERR340785	CIVJ01000001-CIVJ01000056	10209_5#29	Salmonella enterica
ERP001718	ERS239624	ERR340759	CGTF01000001-CGTF01000056	10209_5#3	Salmonella enterica
ERP001718	ERS239651	ERR340786	CIVA01000001-CIVA01000057	10209_5#30	Salmonella enterica
ERP001718	ERS239652	ERR340787	CIVC01000001-CIVC01000048	10209_5#31	Salmonella enterica
ERP001718	ERS239653	ERR340788	CGLK01000001-CGLK01000044	10209_5#32	Salmonella enterica
ERP001718	ERS239654	ERR340789	CIVK01000001-CIVK01000042	10209_5#33	Salmonella enterica
ERP001718	ERS239655	ERR340790	CIVN01000001-CIVN01000045	10209_5#34	Salmonella enterica
ERP001718	ERS239656	ERR340791	CIVI01000001-CIVI01000053	10209_5#35	Salmonella enterica
ERP001718	ERS239657	ERR340792	CIVD01000001-CIVD01000044	10209_5#36	Salmonella enterica
ERP001718	ERS239658	ERR340793	CIVF01000001-CIVF01000046	10209_5#37	Salmonella enterica
ERP001718	ERS239659	ERR340794	CIVQ01000001-CIVQ01000045	10209_5#38	Salmonella enterica
ERP001718	ERS239660	ERR340795	CIVO01000001-CIVO01000054	10209_5#39	Salmonella enterica
ERP001718	ERS239625	ERR340760	CIVM01000001-CIVM01000058	10209_5#4	Salmonella enterica
ERP001718	ERS239662	ERR340797	CIVH01000001-CIVH01000046	10209_5#41	Salmonella enterica
ERP001718	ERS239663	ERR340798	CEYA01000001-CEYA01000045	10209_5#42	Salmonella enterica
ERP001718	ERS239664	ERR340799	CIVR01000001-CIVR01000049	10209_5#43	Salmonella enterica
ERP001718	ERS239665	ERR340800	CIVL01000001-CIVL01000042	10209_5#44	Salmonella enterica
ERP001718	ERS239666	ERR340801	CIVS01000001-CIVS01000044	10209_5#45	Salmonella enterica
ERP001718	ERS239667	ERR340802	CEXG01000001-CEXG01000049	10209_5#46	Salmonella enterica
ERP001718	ERS239668	ERR340803	CIVP01000001-CIVP01000046	10209_5#47	Salmonella enterica
ERP001718	ERS239669	ERR340804	CIVU01000001-CIVU01000044	10209_5#48	Salmonella enterica
ERP001718	ERS239670	ERR340805	CIVT01000001-CIVT01000043	10209_5#49	Salmonella enterica
ERP001718	ERS239626	ERR340761	CIVV01000001-CIVV01000064	10209_5#5	Salmonella enterica
ERP001718	ERS239671	ERR340806	CIVW01000001-CIVW01000073	10209_5#50	Salmonella enterica
ERP001718	ERS239672	ERR340807	CIVX01000001-CIVX01000057	10209_5#51	Salmonella enterica
ERP001718	ERS239673	ERR340808	CGLL01000001-CGLL01000039	10209_5#52	Salmonella enterica
ERP001718	ERS239674	ERR340809	CIVY01000001-CIVY01000059	10209_5#53	Salmonella enterica
ERP001718	ERS239675	ERR340810	CHLH01000001-CHLH01000045	10209_5#54	Salmonella enterica
ERP001718	ERS239678	ERR340811	CIVZ01000001-CIVZ01000047	10209_5#57	Salmonella enterica
ERP001718	ERS239679	ERR340812	CIWA01000001-CIWA01000053	10209_5#58	Salmonella enterica
ERP001718	ERS239680	ERR340813	CIWB01000001-CIWB01000046	10209_5#59	Salmonella enterica
ERP001718	ERS239681	ERR340814	CIWC01000001-CIWC01000050	10209_5#60	Salmonella enterica
ERP001718	ERS239682	ERR340815	CGLM01000001-CGLM01000056	10209_5#61	Salmonella enterica
ERP001718	ERS239683	ERR340816	CIWF01000001-CIWF01000041	10209_5#62	Salmonella enterica
ERP001718	ERS239628	ERR340763	CIWD01000001-CIWD01000063	10209_5#7	Salmonella enterica
ERP001718	ERS239630	ERR340765	CIWE01000001-CIWE01000043	10209_5#9	Salmonella enterica
ERP001718	ERS239677	ERR352253	CIYM01000001-CIYM01000046	10396_8#20	Salmonella enterica
ERP001718	ERS325177	ERR349345	CUZE01000001-CUZE01000059	10425_1#15	Salmonella enterica
ERP001718	ERS325184	ERR349346	CUZU01000001-CUZU01000066	10425_1#16	Salmonella enterica
ERP001718	ERS325191	ERR349347	CUZS01000001-CUZS01000067	10425_1#17	Salmonella enterica
ERP001718	ERS325192	ERR349348	CUZT01000001-CUZT01000070	10425_1#18	Salmonella enterica
ERP001718	ERS325085	ERR349332	CHLK01000001-CHLK01000042	10425_1#2	Salmonella enterica
ERP001718	ERS325223	ERR349359	CUZV01000001-CUZV01000065	10425_1#29	Salmonella enterica
ERP001718	ERS325093	ERR349333	CIYR01000001-CIYR01000041	10425_1#3	Salmonella enterica
ERP001718	ERS325287	ERR349373	CVAB01000001-CVAB01000070	10425_1#43	Salmonella enterica
ERP001718	ERS325299	ERR349375	CUZX01000001-CUZX01000072	10425_1#45	Salmonella enterica
ERP001718	ERS325353	ERR349384	CUYS01000001-CUYS01000056	10425_1#54	Salmonella enterica
ERP001718	ERS325363	ERR349387	CUZP01000001-CUZP01000065	10425_1#57	Salmonella enterica
ERP001718	ERS325365	ERR349388	CUYM01000001-CUYM01000055	10425_1#58	Salmonella enterica
ERP001718	ERS325369	ERR349390	CUZC01000001-CUZC01000053	10425_1#60	Salmonella enterica
ERP001718	ERS325374	ERR349392	CUYZ01000001-CUYZ01000068	10425_1#62	Salmonella enterica
ERP001718	ERS325388	ERR349397	CUYR01000001-CUYR01000054	10425_1#67	Salmonella enterica
ERP001718	ERS325394	ERR349400	CUZD01000001-CUZD01000057	10425_1#70	Salmonella enterica
ERP001718	ERS325145	ERR349338	CUYL01000001-CUYL01000053	10425_1#8	Salmonella enterica
ERP001718	ERS325105	ERR349523	CVAF01000001-CVAF01000054	10426_1#1	Salmonella enterica
ERP001718	ERS325186	ERR349533	CVAJ01000001-CVAJ01000069	10426_1#11	Salmonella enterica
ERP001718	ERS325188	ERR349534	CVAI01000001-CVAI01000068	10426_1#12	Salmonella enterica
ERP001718	ERS325189	ERR349535	CVAH01000001-CVAH01000054	10426_1#13	Salmonella enterica
ERP001718	ERS325203	ERR349536	CVAK01000001-CVAK01000070	10426_1#14	Salmonella enterica
ERP001718	ERS325204	ERR349537	CVAL01000001-CVAL01000071	10426_1#15	Salmonella enterica
ERP001718	ERS325205	ERR349538	CVAM01000001-CVAM01000068	10426_1#16	Salmonella enterica
ERP001718	ERS325206	ERR349539	CVAN01000001-CVAN01000066	10426_1#17	Salmonella enterica
ERP001718	ERS325208	ERR349541	CVAO01000001-CVAO01000070	10426_1#19	Salmonella enterica
ERP001718	ERS325129	ERR349524	CVAP01000001-CVAP01000054	10426_1#2	Salmonella enterica
ERP001718	ERS325219	ERR349543	CVAQ01000001-CVAQ01000055	10426_1#21	Salmonella enterica
ERP001718	ERS325221	ERR349545	CVAS01000001-CVAS01000068	10426_1#23	Salmonella enterica
ERP001718	ERS325230	ERR349546	CVAR01000001-CVAR01000056	10426_1#24	Salmonella enterica
ERP001718	ERS325240	ERR349547	CVAT01000001-CVAT01000073	10426_1#25	Salmonella enterica
ERP001718	ERS325244	ERR349548	CVAU01000001-CVAU01000068	10426_1#26	Salmonella enterica
ERP001718	ERS325249	ERR349549	CVAZ01000001-CVAZ01000073	10426_1#27	Salmonella enterica
ERP001718	ERS325254	ERR349550	CVAX01000001-CVAX01000066	10426_1#28	Salmonella enterica
ERP001718	ERS325257	ERR349551	CVAY01000001-CVAY01000067	10426_1#29	Salmonella enterica
ERP001718	ERS325134	ERR349525	CEYD01000001-CEYD01000053	10426_1#3	Salmonella enterica
ERP001718	ERS325262	ERR349552	CVBH01000001-CVBH01000069	10426_1#30	Salmonella enterica
ERP001718	ERS325265	ERR349553	CVAW01000001-CVAW01000045	10426_1#31	Salmonella enterica
ERP001718	ERS325278	ERR349556	CVAV01000001-CVAV01000040	10426_1#34	Salmonella enterica
ERP001718	ERS325280	ERR349557	CVBD01000001-CVBD01000068	10426_1#35	Salmonella enterica
ERP001718	ERS325292	ERR349560	CVBB01000001-CVBB01000052	10426_1#38	Salmonella enterica
ERP001718	ERS325142	ERR349526	CIYQ01000001-CIYQ01000055	10426_1#4	Salmonella enterica
ERP001718	ERS325295	ERR349562	CVBL01000001-CVBL01000071	10426_1#40	Salmonella enterica
ERP001718	ERS325298	ERR349564	CVBI01000001-CVBI01000068	10426_1#42	Salmonella enterica
ERP001718	ERS325301	ERR349565	CVBE01000001-CVBE01000053	10426_1#43	Salmonella enterica
ERP001718	ERS325318	ERR349568	CVBQ01000001-CVBQ01000073	10426_1#47	Salmonella enterica
ERP001718	ERS325319	ERR349569	CVBG01000001-CVBG01000053	10426_1#48	Salmonella enterica
ERP001718	ERS325323	ERR349570	CVBP01000001-CVBP01000068	10426_1#49	Salmonella enterica
ERP001718	ERS325150	ERR349527	CIYU01000001-CIYU01000046	10426_1#5	Salmonella enterica
ERP001718	ERS325326	ERR349571	CVBT01000001-CVBT01000072	10426_1#50	Salmonella enterica
ERP001718	ERS325327	ERR349572	CVBO01000001-CVBO01000057	10426_1#51	Salmonella enterica
ERP001718	ERS325333	ERR349575	CVBF01000001-CVBF01000052	10426_1#54	Salmonella enterica
ERP001718	ERS325335	ERR349576	CVBN01000001-CVBN01000056	10426_1#55	Salmonella enterica
ERP001718	ERS325340	ERR349578	CVBR01000001-CVBR01000066	10426_1#57	Salmonella enterica
ERP001718	ERS325342	ERR349579	CVBV01000001-CVBV01000075	10426_1#58	Salmonella enterica
ERP001718	ERS325343	ERR349580	CVBS01000001-CVBS01000060	10426_1#59	Salmonella enterica
ERP001718	ERS325155	ERR349528	CIYX01000001-CIYX01000042	10426_1#6	Salmonella enterica
ERP001718	ERS325350	ERR349581	CVBJ01000001-CVBJ01000043	10426_1#60	Salmonella enterica
ERP001718	ERS325358	ERR349584	CVBX01000001-CVBX01000070	10426_1#63	Salmonella enterica
ERP001718	ERS325361	ERR349585	CVBY01000001-CVBY01000071	10426_1#64	Salmonella enterica
ERP001718	ERS325371	ERR349588	CVBZ01000001-CVBZ01000068	10426_1#67	Salmonella enterica
ERP001718	ERS325380	ERR349591	CVCB01000001-CVCB01000068	10426_1#70	Salmonella enterica
ERP001718	ERS325383	ERR349592	CVCC01000001-CVCC01000067	10426_1#71	Salmonella enterica
ERP001718	ERS325415	ERR349595	CVCE01000001-CVCE01000067	10426_1#74	Salmonella enterica
ERP001718	ERS325428	ERR349599	CVCG01000001-CVCG01000072	10426_1#78	Salmonella enterica
ERP001718	ERS325429	ERR349600	CVCI01000001-CVCI01000068	10426_1#79	Salmonella enterica
ERP001718	ERS325430	ERR349601	CVCH01000001-CVCH01000071	10426_1#80	Salmonella enterica
ERP001718	ERS325434	ERR349602	CVCJ01000001-CVCJ01000075	10426_1#81	Salmonella enterica
ERP001718	ERS325436	ERR349603	CVCK01000001-CVCK01000068	10426_1#82	Salmonella enterica
ERP001718	ERS325437	ERR349604	CVCL01000001-CVCL01000056	10426_1#83	Salmonella enterica
ERP001718	ERS325439	ERR349606	CVCN01000001-CVCN01000057	10426_1#85	Salmonella enterica
ERP001718	ERS325447	ERR349609	CVCP01000001-CVCP01000096	10426_1#88	Salmonella enterica
ERP001718	ERS325181	ERR349531	CVCO01000001-CVCO01000045	10426_1#9	Salmonella enterica
ERP001718	ERS325460	ERR349616	CVCR01000001-CVCR01000066	10426_1#95	Salmonella enterica
ERP001718	ERS325463	ERR349617	CVCU01000001-CVCU01000072	10426_1#96	Salmonella enterica
ERP001718	ERS326206	ERR352254	CIYW01000001-CIYW01000043	10492_1#1	Salmonella enterica
ERP001718	ERS326239	ERR352263	CHFY01000001-CHFY01000070	10492_1#10	Salmonella enterica
ERP001718	ERS326241	ERR352264	CIYV01000001-CIYV01000057	10492_1#11	Salmonella enterica
ERP001718	ERS326245	ERR352265	CIZB01000001-CIZB01000053	10492_1#12	Salmonella enterica
ERP001718	ERS326247	ERR352266	CGTR01000001-CGTR01000042	10492_1#13	Salmonella enterica
ERP001718	ERS326249	ERR352267	CEYB01000001-CEYB01000053	10492_1#14	Salmonella enterica
ERP001718	ERS326251	ERR352268	CVQE01000001-CVQE01000068	10492_1#15	Salmonella enterica
ERP001718	ERS326254	ERR352269	CIYY01000001-CIYY01000046	10492_1#16	Salmonella enterica
ERP001718	ERS326258	ERR352270	CIYZ01000001-CIYZ01000052	10492_1#17	Salmonella enterica
ERP001718	ERS326261	ERR352271	CIZA01000001-CIZA01000058	10492_1#18	Salmonella enterica
ERP001718	ERS326266	ERR352272	CGTY01000001-CGTY01000053	10492_1#19	Salmonella enterica
ERP001718	ERS326215	ERR352255	CIZE01000001-CIZE01000048	10492_1#2	Salmonella enterica
ERP001718	ERS326269	ERR352273	CIZD01000001-CIZD01000053	10492_1#20	Salmonella enterica
ERP001718	ERS326282	ERR352274	CIZC01000001-CIZC01000062	10492_1#21	Salmonella enterica
ERP001718	ERS326285	ERR352275	CIZG01000001-CIZG01000051	10492_1#22	Salmonella enterica
ERP001718	ERS326287	ERR352276	CVPL01000001-CVPL01000060	10492_1#23	Salmonella enterica
ERP001718	ERS326296	ERR352277	CIZI01000001-CIZI01000058	10492_1#24	Salmonella enterica
ERP001718	ERS326297	ERR352278	CIZK01000001-CIZK01000055	10492_1#25	Salmonella enterica
ERP001718	ERS326298	ERR352279	CIZF01000001-CIZF01000057	10492_1#26	Salmonella enterica
ERP001718	ERS326300	ERR352281	CIZJ01000001-CIZJ01000053	10492_1#28	Salmonella enterica
ERP001718	ERS326306	ERR352282	CGLU01000001-CGLU01000058	10492_1#29	Salmonella enterica
ERP001718	ERS326220	ERR352256	CIZL01000001-CIZL01000044	10492_1#3	Salmonella enterica
ERP001718	ERS326311	ERR352283	CIJP01000001-CIJP01000073	10492_1#30	Salmonella enterica
ERP001718	ERS326316	ERR352284	CIZO01000001-CIZO01000052	10492_1#31	Salmonella enterica
ERP001718	ERS326317	ERR352285	CILE01000001-CILE01000063	10492_1#32	Salmonella enterica
ERP001718	ERS326323	ERR352286	CVPN01000001-CVPN01000050	10492_1#33	Salmonella enterica
ERP001718	ERS326326	ERR352287	CIZN01000001-CIZN01000061	10492_1#34	Salmonella enterica
ERP001718	ERS326329	ERR352288	CIZP01000001-CIZP01000060	10492_1#35	Salmonella enterica
ERP001718	ERS326331	ERR352289	CEWW01000001-CEWW01000054	10492_1#36	Salmonella enterica
ERP001718	ERS326334	ERR352290	CIZM01000001-CIZM01000058	10492_1#37	Salmonella enterica
ERP001718	ERS326337	ERR352291	CIZU01000001-CIZU01000052	10492_1#38	Salmonella enterica
ERP001718	ERS326221	ERR352257	CIZQ01000001-CIZQ01000056	10492_1#4	Salmonella enterica
ERP001718	ERS326341	ERR352293	CIZV01000001-CIZV01000056	10492_1#40	Salmonella enterica
ERP001718	ERS326342	ERR352294	CIZT01000001-CIZT01000053	10492_1#41	Salmonella enterica
ERP001718	ERS326343	ERR352295	CIZR01000001-CIZR01000053	10492_1#42	Salmonella enterica
ERP001718	ERS326348	ERR352296	CIZW01000001-CIZW01000051	10492_1#43	Salmonella enterica
ERP001718	ERS326349	ERR352297	CIZS01000001-CIZS01000056	10492_1#44	Salmonella enterica
ERP001718	ERS326352	ERR352298	CJAA01000001-CJAA01000072	10492_1#45	Salmonella enterica
ERP001718	ERS326353	ERR352299	CIZY01000001-CIZY01000057	10492_1#46	Salmonella enterica
ERP001718	ERS326355	ERR352300	CIZX01000001-CIZX01000061	10492_1#47	Salmonella enterica
ERP001718	ERS326356	ERR352301	CGTP01000001-CGTP01000058	10492_1#48	Salmonella enterica
ERP001718	ERS326357	ERR352302	CJAB01000001-CJAB01000058	10492_1#49	Salmonella enterica
ERP001718	ERS326223	ERR352258	CGLT01000001-CGLT01000044	10492_1#5	Salmonella enterica
ERP001718	ERS326358	ERR352303	CJAD01000001-CJAD01000056	10492_1#50	Salmonella enterica
ERP001718	ERS326359	ERR352304	CHLX01000001-CHLX01000061	10492_1#51	Salmonella enterica
ERP001718	ERS326365	ERR352305	CVPO01000001-CVPO01000055	10492_1#52	Salmonella enterica
ERP001718	ERS326367	ERR352306	CJAC01000001-CJAC01000056	10492_1#53	Salmonella enterica
ERP001718	ERS326369	ERR352307	CGTX01000001-CGTX01000051	10492_1#54	Salmonella enterica
ERP001718	ERS326370	ERR352308	CJAI01000001-CJAI01000056	10492_1#55	Salmonella enterica
ERP001718	ERS326374	ERR352309	CJAG01000001-CJAG01000059	10492_1#56	Salmonella enterica
ERP001718	ERS326395	ERR352310	CJAE01000001-CJAE01000057	10492_1#57	Salmonella enterica
ERP001718	ERS326410	ERR352311	CGTQ01000001-CGTQ01000053	10492_1#58	Salmonella enterica
ERP001718	ERS326419	ERR352312	CJAH01000001-CJAH01000054	10492_1#59	Salmonella enterica
ERP001718	ERS326227	ERR352259	CJAK01000001-CJAK01000042	10492_1#6	Salmonella enterica
ERP001718	ERS326426	ERR352313	CJAF01000001-CJAF01000060	10492_1#60	Salmonella enterica
ERP001718	ERS326428	ERR352314	CJAJ01000001-CJAJ01000056	10492_1#61	Salmonella enterica
ERP001718	ERS326435	ERR352315	CJAL01000001-CJAL01000065	10492_1#62	Salmonella enterica
ERP001718	ERS326437	ERR352316	CJAO01000001-CJAO01000054	10492_1#63	Salmonella enterica
ERP001718	ERS326454	ERR352317	CJAM01000001-CJAM01000054	10492_1#64	Salmonella enterica
ERP001718	ERS326455	ERR352318	CJAN01000001-CJAN01000061	10492_1#65	Salmonella enterica
ERP001718	ERS326461	ERR352319	CJAQ01000001-CJAQ01000061	10492_1#66	Salmonella enterica
ERP001718	ERS326462	ERR352320	CEYU01000001-CEYU01000060	10492_1#67	Salmonella enterica
ERP001718	ERS326463	ERR352321	CJAP01000001-CJAP01000060	10492_1#68	Salmonella enterica
ERP001718	ERS326464	ERR352322	CGLX01000001-CGLX01000057	10492_1#69	Salmonella enterica
ERP001718	ERS326230	ERR352260	CJAS01000001-CJAS01000050	10492_1#7	Salmonella enterica
ERP001718	ERS326466	ERR352323	CJAR01000001-CJAR01000074	10492_1#70	Salmonella enterica
ERP001718	ERS326482	ERR352324	CJAT01000001-CJAT01000061	10492_1#71	Salmonella enterica
ERP001718	ERS326485	ERR352325	CJAU01000001-CJAU01000054	10492_1#72	Salmonella enterica
ERP001718	ERS326486	ERR352326	CJAW01000001-CJAW01000059	10492_1#73	Salmonella enterica
ERP001718	ERS326487	ERR352327	CJAV01000001-CJAV01000052	10492_1#74	Salmonella enterica
ERP001718	ERS326491	ERR352328	CFAP01000001-CFAP01000060	10492_1#75	Salmonella enterica
ERP001718	ERS326493	ERR352329	CHFX01000001-CHFX01000055	10492_1#76	Salmonella enterica
ERP001718	ERS326496	ERR352330	CJAX01000001-CJAX01000055	10492_1#77	Salmonella enterica
ERP001718	ERS326497	ERR352331	CJAY01000001-CJAY01000057	10492_1#78	Salmonella enterica
ERP001718	ERS326503	ERR352332	CILF01000001-CILF01000071	10492_1#79	Salmonella enterica
ERP001718	ERS326233	ERR352261	CJBA01000001-CJBA01000044	10492_1#8	Salmonella enterica
ERP001718	ERS326504	ERR352333	CJBC01000001-CJBC01000058	10492_1#80	Salmonella enterica
ERP001718	ERS326506	ERR352334	CJAZ01000001-CJAZ01000055	10492_1#81	Salmonella enterica
ERP001718	ERS326508	ERR352335	CJBD01000001-CJBD01000056	10492_1#82	Salmonella enterica
ERP001718	ERS326510	ERR352336	CJBB01000001-CJBB01000052	10492_1#83	Salmonella enterica
ERP001718	ERS326511	ERR352337	CVPP01000001-CVPP01000053	10492_1#84	Salmonella enterica
ERP001718	ERS326512	ERR352338	CGTS01000001-CGTS01000052	10492_1#85	Salmonella enterica
ERP001718	ERS326518	ERR352339	CFAC01000001-CFAC01000054	10492_1#86	Salmonella enterica
ERP001718	ERS326235	ERR352262	CJBF01000001-CJBF01000043	10492_1#9	Salmonella enterica
ERP001718	ERS326208	ERR352426	CJBE01000001-CJBE01000043	10493_1#1	Salmonella enterica
ERP001718	ERS326229	ERR352435	CVLJ01000001-CVLJ01000059	10493_1#10	Salmonella enterica
ERP001718	ERS326231	ERR352436	CVQA01000001-CVQA01000069	10493_1#11	Salmonella enterica
ERP001718	ERS326232	ERR352437	CJBH01000001-CJBH01000076	10493_1#12	Salmonella enterica
ERP001718	ERS326236	ERR352438	CJBG01000001-CJBG01000063	10493_1#13	Salmonella enterica
ERP001718	ERS326240	ERR352439	CGMC01000001-CGMC01000055	10493_1#14	Salmonella enterica
ERP001718	ERS326243	ERR352440	CJBI01000001-CJBI01000067	10493_1#15	Salmonella enterica
ERP001718	ERS326250	ERR352441	CGLR01000001-CGLR01000057	10493_1#16	Salmonella enterica
ERP001718	ERS326252	ERR352442	CVPQ01000001-CVPQ01000060	10493_1#17	Salmonella enterica
ERP001718	ERS326253	ERR352443	CJBJ01000001-CJBJ01000051	10493_1#18	Salmonella enterica
ERP001718	ERS326256	ERR352444	CEYC01000001-CEYC01000059	10493_1#19	Salmonella enterica
ERP001718	ERS326209	ERR352427	CJBK01000001-CJBK01000048	10493_1#2	Salmonella enterica
ERP001718	ERS326257	ERR352445	CJBM01000001-CJBM01000055	10493_1#20	Salmonella enterica
ERP001718	ERS326259	ERR352446	CEXI01000001-CEXI01000052	10493_1#21	Salmonella enterica
ERP001718	ERS326262	ERR352447	CVPR01000001-CVPR01000098	10493_1#22	Salmonella enterica
ERP001718	ERS326263	ERR352448	CJBL01000001-CJBL01000052	10493_1#23	Salmonella enterica
ERP001718	ERS326268	ERR352449	CEXO01000001-CEXO01000053	10493_1#24	Salmonella enterica
ERP001718	ERS326274	ERR352451	CHLM01000001-CHLM01000059	10493_1#26	Salmonella enterica
ERP001718	ERS326275	ERR352452	CEZQ01000001-CEZQ01000053	10493_1#27	Salmonella enterica
ERP001718	ERS326277	ERR352453	CVPS01000001-CVPS01000054	10493_1#28	Salmonella enterica
ERP001718	ERS326279	ERR352454	CGLW01000001-CGLW01000045	10493_1#29	Salmonella enterica
ERP001718	ERS326213	ERR352428	CJBN01000001-CJBN01000051	10493_1#3	Salmonella enterica
ERP001718	ERS326283	ERR352455	CJBQ01000001-CJBQ01000054	10493_1#30	Salmonella enterica
ERP001718	ERS326284	ERR352456	CJBP01000001-CJBP01000055	10493_1#31	Salmonella enterica
ERP001718	ERS326294	ERR352457	CJBO01000001-CJBO01000056	10493_1#32	Salmonella enterica
ERP001718	ERS326301	ERR352458	CJBR01000001-CJBR01000056	10493_1#33	Salmonella enterica
ERP001718	ERS326302	ERR352459	CJBS01000001-CJBS01000056	10493_1#34	Salmonella enterica
ERP001718	ERS326303	ERR352460	CGMG01000001-CGMG01000057	10493_1#35	Salmonella enterica
ERP001718	ERS326304	ERR352461	CGLZ01000001-CGLZ01000057	10493_1#36	Salmonella enterica
ERP001718	ERS326305	ERR352462	CJBT01000001-CJBT01000044	10493_1#37	Salmonella enterica
ERP001718	ERS326307	ERR352463	CGTU01000001-CGTU01000059	10493_1#38	Salmonella enterica
ERP001718	ERS326314	ERR352464	CEZM01000001-CEZM01000053	10493_1#39	Salmonella enterica
ERP001718	ERS326216	ERR352429	CJBU01000001-CJBU01000040	10493_1#4	Salmonella enterica
ERP001718	ERS326315	ERR352465	CJBX01000001-CJBX01000052	10493_1#40	Salmonella enterica
ERP001718	ERS326320	ERR352466	CJBV01000001-CJBV01000062	10493_1#41	Salmonella enterica
ERP001718	ERS326322	ERR352467	CJBY01000001-CJBY01000059	10493_1#42	Salmonella enterica
ERP001718	ERS326332	ERR352468	CJBW01000001-CJBW01000055	10493_1#43	Salmonella enterica
ERP001718	ERS326335	ERR352469	CVCT01000001-CVCT01000054	10493_1#44	Salmonella enterica
ERP001718	ERS326336	ERR352470	CGLS01000001-CGLS01000053	10493_1#45	Salmonella enterica
ERP001718	ERS326344	ERR352471	CJBZ01000001-CJBZ01000050	10493_1#46	Salmonella enterica
ERP001718	ERS326346	ERR352472	CGTV01000001-CGTV01000057	10493_1#47	Salmonella enterica
ERP001718	ERS326350	ERR352473	CJCC01000001-CJCC01000056	10493_1#48	Salmonella enterica
ERP001718	ERS326361	ERR352474	CVPT01000001-CVPT01000052	10493_1#49	Salmonella enterica
ERP001718	ERS326217	ERR352430	CJCB01000001-CJCB01000042	10493_1#5	Salmonella enterica
ERP001718	ERS326368	ERR352475	CVPU01000001-CVPU01000053	10493_1#50	Salmonella enterica
ERP001718	ERS326376	ERR352476	CJCA01000001-CJCA01000048	10493_1#51	Salmonella enterica
ERP001718	ERS326378	ERR352477	CGTW01000001-CGTW01000060	10493_1#52	Salmonella enterica
ERP001718	ERS326379	ERR352478	CJCD01000001-CJCD01000057	10493_1#53	Salmonella enterica
ERP001718	ERS326382	ERR352479	CJCE01000001-CJCE01000056	10493_1#54	Salmonella enterica
ERP001718	ERS326383	ERR352480	CJCF01000001-CJCF01000054	10493_1#55	Salmonella enterica
ERP001718	ERS326386	ERR352481	CIGU01000001-CIGU01000055	10493_1#56	Salmonella enterica
ERP001718	ERS326387	ERR352482	CGME01000001-CGME01000060	10493_1#57	Salmonella enterica
ERP001718	ERS326388	ERR352483	CJCG01000001-CJCG01000057	10493_1#58	Salmonella enterica
ERP001718	ERS326389	ERR352484	CEYF01000001-CEYF01000055	10493_1#59	Salmonella enterica
ERP001718	ERS326218	ERR352431	CHLP01000001-CHLP01000044	10493_1#6	Salmonella enterica
ERP001718	ERS326391	ERR352485	CJCH01000001-CJCH01000054	10493_1#60	Salmonella enterica
ERP001718	ERS326392	ERR352486	CIBP01000001-CIBP01000056	10493_1#61	Salmonella enterica
ERP001718	ERS326396	ERR352487	CGMH01000001-CGMH01000059	10493_1#62	Salmonella enterica
ERP001718	ERS326397	ERR352488	CVPV01000001-CVPV01000055	10493_1#63	Salmonella enterica
ERP001718	ERS326398	ERR352489	CJCI01000001-CJCI01000058	10493_1#64	Salmonella enterica
ERP001718	ERS326399	ERR352490	CGMA01000001-CGMA01000057	10493_1#65	Salmonella enterica
ERP001718	ERS326400	ERR352491	CHLO01000001-CHLO01000058	10493_1#66	Salmonella enterica
ERP001718	ERS326401	ERR352492	CJCJ01000001-CJCJ01000058	10493_1#67	Salmonella enterica
ERP001718	ERS326413	ERR352493	CJCK01000001-CJCK01000062	10493_1#68	Salmonella enterica
ERP001718	ERS326421	ERR352494	CGTZ01000001-CGTZ01000054	10493_1#69	Salmonella enterica
ERP001718	ERS326225	ERR352432	CGMF01000001-CGMF01000071	10493_1#7	Salmonella enterica
ERP001718	ERS326422	ERR352495	CEZU01000001-CEZU01000050	10493_1#70	Salmonella enterica
ERP001718	ERS326430	ERR352496	CJCL01000001-CJCL01000058	10493_1#71	Salmonella enterica
ERP001718	ERS326431	ERR352497	CJCM01000001-CJCM01000058	10493_1#72	Salmonella enterica
ERP001718	ERS326436	ERR352498	CJCN01000001-CJCN01000068	10493_1#73	Salmonella enterica
ERP001718	ERS326439	ERR352499	CJCO01000001-CJCO01000054	10493_1#74	Salmonella enterica
ERP001718	ERS326448	ERR352500	CJCQ01000001-CJCQ01000048	10493_1#75	Salmonella enterica
ERP001718	ERS326451	ERR352501	CJCP01000001-CJCP01000052	10493_1#76	Salmonella enterica
ERP001718	ERS326452	ERR352502	CJCS01000001-CJCS01000052	10493_1#77	Salmonella enterica
ERP001718	ERS326458	ERR352503	CJCR01000001-CJCR01000057	10493_1#78	Salmonella enterica
ERP001718	ERS326468	ERR352504	CJCU01000001-CJCU01000061	10493_1#79	Salmonella enterica
ERP001718	ERS326226	ERR352433	CJCV01000001-CJCV01000048	10493_1#8	Salmonella enterica
ERP001718	ERS326483	ERR352505	CJCT01000001-CJCT01000059	10493_1#80	Salmonella enterica
ERP001718	ERS326488	ERR352506	CJCW01000001-CJCW01000058	10493_1#81	Salmonella enterica
ERP001718	ERS326489	ERR352507	CJCY01000001-CJCY01000060	10493_1#82	Salmonella enterica
ERP001718	ERS326501	ERR352508	CJCZ01000001-CJCZ01000055	10493_1#83	Salmonella enterica
ERP001718	ERS326502	ERR352509	CJCX01000001-CJCX01000060	10493_1#84	Salmonella enterica
ERP001718	ERS326507	ERR352510	CGLV01000001-CGLV01000054	10493_1#85	Salmonella enterica
ERP001718	ERS326515	ERR352511	CVQB01000001-CVQB01000057	10493_1#86	Salmonella enterica
ERP001718	ERS326228	ERR352434	CJDA01000001-CJDA01000042	10493_1#9	Salmonella enterica
ERP001718	ERS325180	ERR352607	CVCY01000001-CVCY01000068	10540_1#10	Salmonella enterica
ERP001718	ERS325183	ERR352608	CVDB01000001-CVDB01000072	10540_1#11	Salmonella enterica
ERP001718	ERS325185	ERR352609	CVCX01000001-CVCX01000056	10540_1#12	Salmonella enterica
ERP001718	ERS325190	ERR352611	CVCV01000001-CVCV01000053	10540_1#14	Salmonella enterica
ERP001718	ERS325194	ERR352612	CVCZ01000001-CVCZ01000072	10540_1#15	Salmonella enterica
ERP001718	ERS325195	ERR352613	CVDA01000001-CVDA01000069	10540_1#16	Salmonella enterica
ERP001718	ERS325197	ERR352614	CVCW01000001-CVCW01000043	10540_1#17	Salmonella enterica
ERP001718	ERS325202	ERR352615	CVDF01000001-CVDF01000070	10540_1#18	Salmonella enterica
ERP001718	ERS325211	ERR352616	CVDH01000001-CVDH01000069	10540_1#19	Salmonella enterica
ERP001718	ERS325118	ERR352599	CHLT01000001-CHLT01000049	10540_1#2	Salmonella enterica
ERP001718	ERS325213	ERR352617	CVDK01000001-CVDK01000071	10540_1#20	Salmonella enterica
ERP001718	ERS325218	ERR352618	CVDD01000001-CVDD01000059	10540_1#21	Salmonella enterica
ERP001718	ERS325226	ERR352619	CVDM01000001-CVDM01000065	10540_1#22	Salmonella enterica
ERP001718	ERS325227	ERR352620	CVDC01000001-CVDC01000046	10540_1#23	Salmonella enterica
ERP001718	ERS325228	ERR352621	CVDT01000001-CVDT01000077	10540_1#24	Salmonella enterica
ERP001718	ERS325234	ERR352623	CVDE01000001-CVDE01000053	10540_1#26	Salmonella enterica
ERP001718	ERS325235	ERR352624	CVDO01000001-CVDO01000061	10540_1#27	Salmonella enterica
ERP001718	ERS325236	ERR352625	CVDU01000001-CVDU01000081	10540_1#28	Salmonella enterica
ERP001718	ERS325237	ERR352626	CVDR01000001-CVDR01000071	10540_1#29	Salmonella enterica
ERP001718	ERS325241	ERR352627	CVDL01000001-CVDL01000061	10540_1#30	Salmonella enterica
ERP001718	ERS325242	ERR352628	CVDN01000001-CVDN01000059	10540_1#31	Salmonella enterica
ERP001718	ERS325243	ERR352629	CVDJ01000001-CVDJ01000058	10540_1#32	Salmonella enterica
ERP001718	ERS325250	ERR352631	CVDI01000001-CVDI01000054	10540_1#34	Salmonella enterica
ERP001718	ERS325251	ERR352632	CVDS01000001-CVDS01000072	10540_1#35	Salmonella enterica
ERP001718	ERS325252	ERR352633	CVDV01000001-CVDV01000071	10540_1#36	Salmonella enterica
ERP001718	ERS325255	ERR352635	CVDW01000001-CVDW01000072	10540_1#38	Salmonella enterica
ERP001718	ERS325258	ERR352636	CVDX01000001-CVDX01000072	10540_1#39	Salmonella enterica
ERP001718	ERS325149	ERR352601	CJDF01000001-CJDF01000061	10540_1#4	Salmonella enterica
ERP001718	ERS325259	ERR352637	CVDG01000001-CVDG01000040	10540_1#40	Salmonella enterica
ERP001718	ERS325260	ERR352638	CVDQ01000001-CVDQ01000055	10540_1#41	Salmonella enterica
ERP001718	ERS325266	ERR352639	CVDP01000001-CVDP01000041	10540_1#42	Salmonella enterica
ERP001718	ERS325267	ERR352640	CVDY01000001-CVDY01000073	10540_1#43	Salmonella enterica
ERP001718	ERS325270	ERR352641	CVDZ01000001-CVDZ01000057	10540_1#44	Salmonella enterica
ERP001718	ERS325271	ERR352642	CVEA01000001-CVEA01000057	10540_1#45	Salmonella enterica
ERP001718	ERS325273	ERR352643	CVEB01000001-CVEB01000057	10540_1#46	Salmonella enterica
ERP001718	ERS325274	ERR352644	CVEC01000001-CVEC01000052	10540_1#47	Salmonella enterica
ERP001718	ERS325277	ERR352645	CVED01000001-CVED01000059	10540_1#48	Salmonella enterica
ERP001718	ERS325281	ERR352646	CVEF01000001-CVEF01000072	10540_1#49	Salmonella enterica
ERP001718	ERS325282	ERR352647	CVEE01000001-CVEE01000052	10540_1#50	Salmonella enterica
ERP001718	ERS325285	ERR352648	CVEH01000001-CVEH01000067	10540_1#51	Salmonella enterica
ERP001718	ERS325289	ERR352649	CVEG01000001-CVEG01000056	10540_1#52	Salmonella enterica
ERP001718	ERS325290	ERR352650	CVEI01000001-CVEI01000057	10540_1#53	Salmonella enterica
ERP001718	ERS325294	ERR352651	CVEJ01000001-CVEJ01000073	10540_1#54	Salmonella enterica
ERP001718	ERS325297	ERR352652	CVEK01000001-CVEK01000071	10540_1#55	Salmonella enterica
ERP001718	ERS325303	ERR352654	CVEL01000001-CVEL01000052	10540_1#57	Salmonella enterica
ERP001718	ERS325304	ERR352655	CVEM01000001-CVEM01000068	10540_1#58	Salmonella enterica
ERP001718	ERS325305	ERR352656	CVEN01000001-CVEN01000074	10540_1#59	Salmonella enterica
ERP001718	ERS325306	ERR352657	CVEO01000001-CVEO01000072	10540_1#60	Salmonella enterica
ERP001718	ERS325308	ERR352658	CVEP01000001-CVEP01000055	10540_1#61	Salmonella enterica
ERP001718	ERS325309	ERR352659	CVER01000001-CVER01000071	10540_1#62	Salmonella enterica
ERP001718	ERS325310	ERR352661	CVES01000001-CVES01000077	10540_1#63	Salmonella enterica
ERP001718	ERS325312	ERR352662	CVEQ01000001-CVEQ01000071	10540_1#64	Salmonella enterica
ERP001718	ERS325314	ERR352663	CVET01000001-CVET01000070	10540_1#65	Salmonella enterica
ERP001718	ERS325317	ERR352665	CVEU01000001-CVEU01000072	10540_1#66	Salmonella enterica
ERP001718	ERS325321	ERR352667	CVEV01000001-CVEV01000073	10540_1#67	Salmonella enterica
ERP001718	ERS325324	ERR352669	CVEX01000001-CVEX01000066	10540_1#68	Salmonella enterica
ERP001718	ERS325325	ERR352671	CVEW01000001-CVEW01000054	10540_1#69	Salmonella enterica
ERP001718	ERS325173	ERR352604	CJDD01000001-CJDD01000053	10540_1#7	Salmonella enterica
ERP001718	ERS325328	ERR352673	CVEZ01000001-CVEZ01000067	10540_1#70	Salmonella enterica
ERP001718	ERS325334	ERR352677	CVEY01000001-CVEY01000067	10540_1#72	Salmonella enterica
ERP001718	ERS325336	ERR352679	CVFG01000001-CVFG01000078	10540_1#73	Salmonella enterica
ERP001718	ERS325337	ERR352681	CVFA01000001-CVFA01000060	10540_1#74	Salmonella enterica
ERP001718	ERS325344	ERR352685	CVFC01000001-CVFC01000057	10540_1#76	Salmonella enterica
ERP001718	ERS325345	ERR352687	CVFB01000001-CVFB01000059	10540_1#77	Salmonella enterica
ERP001718	ERS325349	ERR352691	CVFD01000001-CVFD01000052	10540_1#79	Salmonella enterica
ERP001718	ERS325178	ERR352605	CVFE01000001-CVFE01000060	10540_1#8	Salmonella enterica
ERP001718	ERS325357	ERR352697	CVFJ01000001-CVFJ01000068	10540_1#82	Salmonella enterica
ERP001718	ERS325360	ERR352699	CVFI01000001-CVFI01000068	10540_1#83	Salmonella enterica
ERP001718	ERS325179	ERR352606	CVFF01000001-CVFF01000055	10540_1#9	Salmonella enterica
ERP001718	ERS325407	ERR352713	CVFM01000001-CVFM01000069	10540_1#90	Salmonella enterica
ERP001718	ERS325421	ERR352715	CVFP01000001-CVFP01000072	10540_1#91	Salmonella enterica
ERP001718	ERS325446	ERR352719	CVFT01000001-CVFT01000089	10540_1#93	Salmonella enterica
ERP001718	ERS325455	ERR352721	CVFQ01000001-CVFQ01000070	10540_1#94	Salmonella enterica
ERP003509	ERS325049	ERR353330	CJDC01000001-CJDC01000041	10541_1#57	Salmonella enterica
ERP003509	ERS325050	ERR353331	CHFZ01000001-CHFZ01000046	10541_1#58	Salmonella enterica
ERP003509	ERS325052	ERR353332	CELU01000001-CELU01000044	10541_1#60	Salmonella enterica
ERP003509	ERS325054	ERR353334	CJDG01000001-CJDG01000042	10541_1#62	Salmonella enterica
ERP003509	ERS325056	ERR353335	CGMD01000001-CGMD01000042	10541_1#64	Salmonella enterica
ERP003509	ERS325058	ERR353336	CJDE01000001-CJDE01000043	10541_1#66	Salmonella enterica
ERP003509	ERS325060	ERR353338	CJDH01000001-CJDH01000049	10541_1#68	Salmonella enterica
ERP003509	ERS325063	ERR353339	CIBJ01000001-CIBJ01000055	10541_1#71	Salmonella enterica
ERP003509	ERS325065	ERR353340	CJDJ01000001-CJDJ01000046	10541_1#73	Salmonella enterica
ERP003509	ERS325066	ERR353341	CGLY01000001-CGLY01000042	10541_1#74	Salmonella enterica
ERP003509	ERS325067	ERR353342	CJDI01000001-CJDI01000042	10541_1#75	Salmonella enterica
ERP001718	ERS326207	ERR352941	CGMB01000001-CGMB01000042	10541_2#1	Salmonella enterica
ERP001718	ERS326281	ERR352943	CVPZ01000001-CVPZ01000053	10541_2#10	Salmonella enterica
ERP001718	ERS326286	ERR352944	CJDL01000001-CJDL01000103	10541_2#11	Salmonella enterica
ERP001718	ERS326288	ERR352945	CVLK01000001-CVLK01000044	10541_2#12	Salmonella enterica
ERP001718	ERS326289	ERR352946	CJDO01000001-CJDO01000056	10541_2#13	Salmonella enterica
ERP001718	ERS326308	ERR352947	CJDK01000001-CJDK01000067	10541_2#14	Salmonella enterica
ERP001718	ERS326309	ERR352948	CGUC01000001-CGUC01000064	10541_2#15	Salmonella enterica
ERP001718	ERS326310	ERR352949	CJDM01000001-CJDM01000050	10541_2#16	Salmonella enterica
ERP001718	ERS326312	ERR352950	CJDN01000001-CJDN01000055	10541_2#17	Salmonella enterica
ERP001718	ERS326313	ERR352951	CJDQ01000001-CJDQ01000055	10541_2#18	Salmonella enterica
ERP001718	ERS326319	ERR352952	CJDP01000001-CJDP01000055	10541_2#19	Salmonella enterica
ERP001718	ERS326211	ERR352942	CJDS01000001-CJDS01000042	10541_2#2	Salmonella enterica
ERP001718	ERS326324	ERR352953	CJDT01000001-CJDT01000054	10541_2#20	Salmonella enterica
ERP001718	ERS326325	ERR352954	CJDU01000001-CJDU01000052	10541_2#21	Salmonella enterica
ERP001718	ERS326377	ERR357447	CJDW01000001-CJDW01000061	10541_2#22	Salmonella enterica
ERP001718	ERS326381	ERR357449	CJDV01000001-CJDV01000064	10541_2#24	Salmonella enterica
ERP001718	ERS326384	ERR357450	CEYE01000001-CEYE01000058	10541_2#25	Salmonella enterica
ERP001718	ERS326385	ERR357451	CJDR01000001-CJDR01000057	10541_2#26	Salmonella enterica
ERP001718	ERS326393	ERR357452	CJDX01000001-CJDX01000061	10541_2#27	Salmonella enterica
ERP001718	ERS326394	ERR357453	CJEA01000001-CJEA01000053	10541_2#28	Salmonella enterica
ERP001718	ERS326403	ERR357454	CJDZ01000001-CJDZ01000054	10541_2#29	Salmonella enterica
ERP001718	ERS326214	ERR357440	CEYY01000001-CEYY01000046	10541_2#3	Salmonella enterica
ERP001718	ERS326404	ERR357455	CJEB01000001-CJEB01000058	10541_2#30	Salmonella enterica
ERP001718	ERS326405	ERR357456	CJEC01000001-CJEC01000058	10541_2#31	Salmonella enterica
ERP001718	ERS326406	ERR357457	CJED01000001-CJED01000055	10541_2#32	Salmonella enterica
ERP001718	ERS326409	ERR357459	CJDY01000001-CJDY01000060	10541_2#34	Salmonella enterica
ERP001718	ERS326411	ERR357460	CJEE01000001-CJEE01000058	10541_2#35	Salmonella enterica
ERP001718	ERS326412	ERR357461	CEZO01000001-CEZO01000056	10541_2#36	Salmonella enterica
ERP001718	ERS326415	ERR357462	CJEG01000001-CJEG01000054	10541_2#37	Salmonella enterica
ERP001718	ERS326416	ERR357463	CGMI01000001-CGMI01000060	10541_2#38	Salmonella enterica
ERP001718	ERS326417	ERR357464	CJEF01000001-CJEF01000057	10541_2#39	Salmonella enterica
ERP001718	ERS326238	ERR357441	CJEJ01000001-CJEJ01000049	10541_2#4	Salmonella enterica
ERP001718	ERS326418	ERR357465	CJEN01000001-CJEN01000057	10541_2#40	Salmonella enterica
ERP001718	ERS326420	ERR357466	CEXP01000001-CEXP01000054	10541_2#41	Salmonella enterica
ERP001718	ERS326423	ERR357467	CJEL01000001-CJEL01000055	10541_2#42	Salmonella enterica
ERP001718	ERS326425	ERR357468	CJEI01000001-CJEI01000053	10541_2#43	Salmonella enterica
ERP001718	ERS326427	ERR357469	CJEH01000001-CJEH01000062	10541_2#44	Salmonella enterica
ERP001718	ERS326429	ERR357470	CJEM01000001-CJEM01000052	10541_2#45	Salmonella enterica
ERP001718	ERS326432	ERR357471	CJEP01000001-CJEP01000051	10541_2#46	Salmonella enterica
ERP001718	ERS326433	ERR357472	CGUG01000001-CGUG01000063	10541_2#47	Salmonella enterica
ERP001718	ERS326434	ERR357473	CJEQ01000001-CJEQ01000057	10541_2#48	Salmonella enterica
ERP001718	ERS326440	ERR357474	CJEK01000001-CJEK01000058	10541_2#49	Salmonella enterica
ERP001718	ERS326255	ERR357442	CJEO01000001-CJEO01000051	10541_2#5	Salmonella enterica
ERP001718	ERS326441	ERR357475	CGMM01000001-CGMM01000062	10541_2#50	Salmonella enterica
ERP001718	ERS326442	ERR357476	CJER01000001-CJER01000058	10541_2#51	Salmonella enterica
ERP001718	ERS326444	ERR357477	CGUA01000001-CGUA01000060	10541_2#52	Salmonella enterica
ERP001718	ERS326445	ERR357478	CJEU01000001-CJEU01000059	10541_2#53	Salmonella enterica
ERP001718	ERS326449	ERR357479	CJES01000001-CJES01000064	10541_2#54	Salmonella enterica
ERP001718	ERS326456	ERR357480	CEYX01000001-CEYX01000058	10541_2#55	Salmonella enterica
ERP001718	ERS326460	ERR357481	CJEW01000001-CJEW01000064	10541_2#56	Salmonella enterica
ERP001718	ERS326260	ERR357443	CJET01000001-CJET01000055	10541_2#6	Salmonella enterica
ERP001718	ERS326264	ERR357444	CJEV01000001-CJEV01000056	10541_2#7	Salmonella enterica
ERP001718	ERS326278	ERR357445	CVLL01000001-CVLL01000057	10541_2#8	Salmonella enterica
ERP001718	ERS326280	ERR357446	CJEX01000001-CJEX01000058	10541_2#9	Salmonella enterica
ERP001718	ERS325083	ERR357576	CJEY01000001-CJEY01000071	10561_2#1	Salmonella enterica
ERP001718	ERS325094	ERR357585	CGUB01000001-CGUB01000067	10561_2#10	Salmonella enterica
ERP001718	ERS325098	ERR357587	CJEZ01000001-CJEZ01000061	10561_2#12	Salmonella enterica
ERP001718	ERS325099	ERR357588	CHLW01000001-CHLW01000054	10561_2#13	Salmonella enterica
ERP001718	ERS325100	ERR357589	CJFA01000001-CJFA01000057	10561_2#14	Salmonella enterica
ERP001718	ERS325101	ERR357590	CEXR01000001-CEXR01000056	10561_2#15	Salmonella enterica
ERP001718	ERS325102	ERR357591	CJFB01000001-CJFB01000066	10561_2#16	Salmonella enterica
ERP001718	ERS325103	ERR357592	CJFC01000001-CJFC01000063	10561_2#17	Salmonella enterica
ERP001718	ERS325104	ERR357593	CGUH01000001-CGUH01000054	10561_2#18	Salmonella enterica
ERP001718	ERS325106	ERR357594	CGUE01000001-CGUE01000055	10561_2#19	Salmonella enterica
ERP001718	ERS325084	ERR357577	CJFD01000001-CJFD01000063	10561_2#2	Salmonella enterica
ERP001718	ERS325109	ERR357595	CJFE01000001-CJFE01000073	10561_2#20	Salmonella enterica
ERP001718	ERS325110	ERR357596	CGMJ01000001-CGMJ01000071	10561_2#21	Salmonella enterica
ERP001718	ERS325112	ERR357598	CJFF01000001-CJFF01000054	10561_2#23	Salmonella enterica
ERP001718	ERS325113	ERR357599	CVFV01000001-CVFV01000072	10561_2#24	Salmonella enterica
ERP001718	ERS325114	ERR357600	CHMF01000001-CHMF01000066	10561_2#25	Salmonella enterica
ERP001718	ERS325115	ERR357601	CGMK01000001-CGMK01000055	10561_2#26	Salmonella enterica
ERP001718	ERS325116	ERR357602	CJFG01000001-CJFG01000057	10561_2#27	Salmonella enterica
ERP001718	ERS325117	ERR357603	CJFH01000001-CJFH01000080	10561_2#28	Salmonella enterica
ERP001718	ERS325119	ERR357604	CHLU01000001-CHLU01000070	10561_2#29	Salmonella enterica
ERP001718	ERS325086	ERR357578	CEYG01000001-CEYG01000045	10561_2#3	Salmonella enterica
ERP001718	ERS325120	ERR357605	CJFJ01000001-CJFJ01000056	10561_2#30	Salmonella enterica
ERP001718	ERS325122	ERR357606	CJFK01000001-CJFK01000062	10561_2#31	Salmonella enterica
ERP001718	ERS325123	ERR357607	CJFI01000001-CJFI01000054	10561_2#32	Salmonella enterica
ERP001718	ERS325124	ERR357608	CJFO01000001-CJFO01000056	10561_2#33	Salmonella enterica
ERP001718	ERS325125	ERR357609	CJFM01000001-CJFM01000067	10561_2#34	Salmonella enterica
ERP001718	ERS325127	ERR357610	CHLS01000001-CHLS01000058	10561_2#35	Salmonella enterica
ERP001718	ERS325128	ERR357611	CJFL01000001-CJFL01000058	10561_2#36	Salmonella enterica
ERP001718	ERS325130	ERR357612	CJFN01000001-CJFN01000060	10561_2#37	Salmonella enterica
ERP001718	ERS325131	ERR357613	CJFP01000001-CJFP01000059	10561_2#38	Salmonella enterica
ERP001718	ERS325132	ERR357614	CJFR01000001-CJFR01000056	10561_2#39	Salmonella enterica
ERP001718	ERS325087	ERR357579	CGMO01000001-CGMO01000075	10561_2#4	Salmonella enterica
ERP001718	ERS325133	ERR357615	CVQF01000001-CVQF01000059	10561_2#40	Salmonella enterica
ERP001718	ERS325136	ERR357617	CGMT01000001-CGMT01000058	10561_2#42	Salmonella enterica
ERP001718	ERS325137	ERR357618	CVFU01000001-CVFU01000073	10561_2#43	Salmonella enterica
ERP001718	ERS325138	ERR357619	CJFQ01000001-CJFQ01000057	10561_2#44	Salmonella enterica
ERP001718	ERS325139	ERR357620	CGUF01000001-CGUF01000055	10561_2#45	Salmonella enterica
ERP001718	ERS325140	ERR357621	CJFS01000001-CJFS01000055	10561_2#46	Salmonella enterica
ERP001718	ERS325141	ERR357622	CVFW01000001-CVFW01000054	10561_2#47	Salmonella enterica
ERP001718	ERS325143	ERR357623	CGMU01000001-CGMU01000071	10561_2#48	Salmonella enterica
ERP001718	ERS325144	ERR357624	CIBN01000001-CIBN01000059	10561_2#49	Salmonella enterica
ERP001718	ERS325088	ERR357580	CJFU01000001-CJFU01000102	10561_2#5	Salmonella enterica
ERP001718	ERS325147	ERR357625	CGMN01000001-CGMN01000054	10561_2#50	Salmonella enterica
ERP001718	ERS325148	ERR357626	CJFV01000001-CJFV01000055	10561_2#51	Salmonella enterica
ERP001718	ERS325152	ERR357627	CJFW01000001-CJFW01000058	10561_2#52	Salmonella enterica
ERP001718	ERS325154	ERR357628	CJFX01000001-CJFX01000063	10561_2#53	Salmonella enterica
ERP001718	ERS325156	ERR357629	CJFT01000001-CJFT01000058	10561_2#54	Salmonella enterica
ERP001718	ERS325159	ERR357630	CJFZ01000001-CJFZ01000054	10561_2#55	Salmonella enterica
ERP001718	ERS325160	ERR357631	CJGC01000001-CJGC01000066	10561_2#56	Salmonella enterica
ERP001718	ERS325162	ERR357632	CJGA01000001-CJGA01000065	10561_2#57	Salmonella enterica
ERP001718	ERS325163	ERR357633	CJGB01000001-CJGB01000055	10561_2#58	Salmonella enterica
ERP001718	ERS325164	ERR357634	CJFY01000001-CJFY01000055	10561_2#59	Salmonella enterica
ERP001718	ERS325089	ERR357581	CJGE01000001-CJGE01000047	10561_2#6	Salmonella enterica
ERP001718	ERS325165	ERR357635	CEXQ01000001-CEXQ01000069	10561_2#60	Salmonella enterica
ERP001718	ERS325167	ERR357636	CJGD01000001-CJGD01000055	10561_2#61	Salmonella enterica
ERP001718	ERS325170	ERR357637	CJGF01000001-CJGF01000055	10561_2#62	Salmonella enterica
ERP001718	ERS325171	ERR357638	CJGG01000001-CJGG01000052	10561_2#63	Salmonella enterica
ERP001718	ERS325172	ERR357639	CEXJ01000001-CEXJ01000052	10561_2#64	Salmonella enterica
ERP001718	ERS325175	ERR357641	CJGH01000001-CJGH01000055	10561_2#66	Salmonella enterica
ERP001718	ERS325214	ERR357642	CVFX01000001-CVFX01000071	10561_2#67	Salmonella enterica
ERP001718	ERS325215	ERR357643	CVFY01000001-CVFY01000057	10561_2#68	Salmonella enterica
ERP001718	ERS325217	ERR357644	CVFZ01000001-CVFZ01000070	10561_2#69	Salmonella enterica
ERP001718	ERS325231	ERR357645	CVGA01000001-CVGA01000069	10561_2#70	Salmonella enterica
ERP001718	ERS325238	ERR357646	CVGD01000001-CVGD01000097	10561_2#71	Salmonella enterica
ERP001718	ERS325239	ERR357647	CVGC01000001-CVGC01000070	10561_2#72	Salmonella enterica
ERP001718	ERS325261	ERR357648	CVGB01000001-CVGB01000056	10561_2#73	Salmonella enterica
ERP001718	ERS325263	ERR357649	CVGE01000001-CVGE01000053	10561_2#74	Salmonella enterica
ERP001718	ERS325283	ERR357651	CVGG01000001-CVGG01000071	10561_2#76	Salmonella enterica
ERP001718	ERS325307	ERR357652	CVGF01000001-CVGF01000057	10561_2#77	Salmonella enterica
ERP001718	ERS325359	ERR357653	CVGH01000001-CVGH01000072	10561_2#78	Salmonella enterica
ERP001718	ERS325366	ERR357654	CVGI01000001-CVGI01000071	10561_2#79	Salmonella enterica
ERP001718	ERS325091	ERR357583	CEYJ01000001-CEYJ01000044	10561_2#8	Salmonella enterica
ERP001718	ERS325382	ERR357655	CVGJ01000001-CVGJ01000072	10561_2#80	Salmonella enterica
ERP001718	ERS325390	ERR357657	CVGK01000001-CVGK01000064	10561_2#82	Salmonella enterica
ERP001718	ERS325401	ERR357659	CVGL01000001-CVGL01000055	10561_2#84	Salmonella enterica
ERP001718	ERS325406	ERR357661	CVGM01000001-CVGM01000072	10561_2#86	Salmonella enterica
ERP001718	ERS325418	ERR357663	CVGN01000001-CVGN01000062	10561_2#88	Salmonella enterica
ERP001718	ERS325092	ERR357584	CHLY01000001-CHLY01000042	10561_2#9	Salmonella enterica
ERP001718	ERS325426	ERR357665	CVGO01000001-CVGO01000064	10561_2#90	Salmonella enterica
ERP001718	ERS325432	ERR357667	CVGQ01000001-CVGQ01000086	10561_2#92	Salmonella enterica
ERP001718	ERS326210	ERR357756	CJGI01000001-CJGI01000055	10562_2#1	Salmonella enterica
ERP001718	ERS326246	ERR357765	CVQJ01000001-CVQJ01000055	10562_2#10	Salmonella enterica
ERP001718	ERS326248	ERR357766	CJGJ01000001-CJGJ01000053	10562_2#11	Salmonella enterica
ERP001718	ERS326265	ERR357767	CGUD01000001-CGUD01000053	10562_2#12	Salmonella enterica
ERP001718	ERS326267	ERR357768	CEYH01000001-CEYH01000055	10562_2#13	Salmonella enterica
ERP001718	ERS326270	ERR357769	CVQK01000001-CVQK01000060	10562_2#14	Salmonella enterica
ERP001718	ERS326271	ERR357770	CVLM01000001-CVLM01000116	10562_2#15	Salmonella enterica
ERP001718	ERS326272	ERR357771	CJGK01000001-CJGK01000052	10562_2#16	Salmonella enterica
ERP001718	ERS326276	ERR357772	CVQL01000001-CVQL01000104	10562_2#17	Salmonella enterica
ERP001718	ERS326290	ERR357773	CVQM01000001-CVQM01000064	10562_2#18	Salmonella enterica
ERP001718	ERS326291	ERR357774	CILG01000001-CILG01000071	10562_2#19	Salmonella enterica
ERP001718	ERS326212	ERR357757	CJGL01000001-CJGL01000044	10562_2#2	Salmonella enterica
ERP001718	ERS326292	ERR357775	CJGM01000001-CJGM01000040	10562_2#20	Salmonella enterica
ERP001718	ERS326293	ERR357776	CJGN01000001-CJGN01000083	10562_2#21	Salmonella enterica
ERP001718	ERS326295	ERR357777	CJGO01000001-CJGO01000073	10562_2#22	Salmonella enterica
ERP001718	ERS326318	ERR357778	CJGP01000001-CJGP01000054	10562_2#23	Salmonella enterica
ERP001718	ERS326321	ERR357779	CJGQ01000001-CJGQ01000078	10562_2#24	Salmonella enterica
ERP001718	ERS326327	ERR357780	CJGS01000001-CJGS01000079	10562_2#25	Salmonella enterica
ERP001718	ERS326328	ERR357781	CJGT01000001-CJGT01000058	10562_2#26	Salmonella enterica
ERP001718	ERS326330	ERR357782	CJGR01000001-CJGR01000063	10562_2#27	Salmonella enterica
ERP001718	ERS326333	ERR357783	CJGU01000001-CJGU01000082	10562_2#28	Salmonella enterica
ERP001718	ERS326338	ERR357784	CJGW01000001-CJGW01000053	10562_2#29	Salmonella enterica
ERP001718	ERS326219	ERR357758	CJGX01000001-CJGX01000042	10562_2#3	Salmonella enterica
ERP001718	ERS326340	ERR357785	CJGV01000001-CJGV01000054	10562_2#30	Salmonella enterica
ERP001718	ERS326345	ERR357786	CJGY01000001-CJGY01000062	10562_2#31	Salmonella enterica
ERP001718	ERS326347	ERR357787	CJHB01000001-CJHB01000051	10562_2#32	Salmonella enterica
ERP001718	ERS326351	ERR357788	CGMV01000001-CGMV01000063	10562_2#33	Salmonella enterica
ERP001718	ERS326354	ERR357789	CJHA01000001-CJHA01000058	10562_2#34	Salmonella enterica
ERP001718	ERS326360	ERR357790	CVQO01000001-CVQO01000054	10562_2#35	Salmonella enterica
ERP001718	ERS326362	ERR357791	CJGZ01000001-CJGZ01000063	10562_2#36	Salmonella enterica
ERP001718	ERS326363	ERR357792	CJHG01000001-CJHG01000061	10562_2#37	Salmonella enterica
ERP001718	ERS326364	ERR357793	CJHI01000001-CJHI01000053	10562_2#38	Salmonella enterica
ERP001718	ERS326366	ERR357794	CGMP01000001-CGMP01000058	10562_2#39	Salmonella enterica
ERP001718	ERS326222	ERR357759	CJHH01000001-CJHH01000045	10562_2#4	Salmonella enterica
ERP001718	ERS326371	ERR357795	CJHE01000001-CJHE01000059	10562_2#40	Salmonella enterica
ERP001718	ERS326372	ERR357796	CJHC01000001-CJHC01000158	10562_2#41	Salmonella enterica
ERP001718	ERS326373	ERR357797	CEXS01000001-CEXS01000055	10562_2#42	Salmonella enterica
ERP001718	ERS326375	ERR357798	CGML01000001-CGML01000059	10562_2#43	Salmonella enterica
ERP001718	ERS326390	ERR357799	CJHF01000001-CJHF01000056	10562_2#44	Salmonella enterica
ERP001718	ERS326402	ERR357800	CJHD01000001-CJHD01000058	10562_2#45	Salmonella enterica
ERP001718	ERS326407	ERR357801	CEXK01000001-CEXK01000057	10562_2#46	Salmonella enterica
ERP001718	ERS326414	ERR357802	CGMR01000001-CGMR01000059	10562_2#47	Salmonella enterica
ERP001718	ERS326424	ERR357803	CJHJ01000001-CJHJ01000061	10562_2#48	Salmonella enterica
ERP001718	ERS326438	ERR357804	CFAB01000001-CFAB01000057	10562_2#49	Salmonella enterica
ERP001718	ERS326224	ERR357760	CJHK01000001-CJHK01000130	10562_2#5	Salmonella enterica
ERP001718	ERS326443	ERR357805	CJHL01000001-CJHL01000052	10562_2#50	Salmonella enterica
ERP001718	ERS326446	ERR357806	CJHM01000001-CJHM01000057	10562_2#51	Salmonella enterica
ERP001718	ERS326447	ERR357807	CJHO01000001-CJHO01000060	10562_2#52	Salmonella enterica
ERP001718	ERS326450	ERR357808	CJHN01000001-CJHN01000058	10562_2#53	Salmonella enterica
ERP001718	ERS326453	ERR357809	CJHP01000001-CJHP01000060	10562_2#54	Salmonella enterica
ERP001718	ERS326457	ERR357810	CJHQ01000001-CJHQ01000061	10562_2#55	Salmonella enterica
ERP001718	ERS326459	ERR357811	CJHR01000001-CJHR01000061	10562_2#56	Salmonella enterica
ERP001718	ERS326467	ERR357813	CHLZ01000001-CHLZ01000079	10562_2#58	Salmonella enterica
ERP001718	ERS326469	ERR357814	CEZC01000001-CEZC01000059	10562_2#59	Salmonella enterica
ERP001718	ERS326234	ERR357761	CVLN01000001-CVLN01000039	10562_2#6	Salmonella enterica
ERP001718	ERS326470	ERR357815	CJHS01000001-CJHS01000151	10562_2#60	Salmonella enterica
ERP001718	ERS326471	ERR357816	CJHV01000001-CJHV01000073	10562_2#61	Salmonella enterica
ERP001718	ERS326472	ERR357817	CJHT01000001-CJHT01000053	10562_2#62	Salmonella enterica
ERP001718	ERS326473	ERR357818	CJHU01000001-CJHU01000056	10562_2#63	Salmonella enterica
ERP001718	ERS326474	ERR357819	CGNI01000001-CGNI01000053	10562_2#64	Salmonella enterica
ERP001718	ERS326475	ERR357820	CEXT01000001-CEXT01000054	10562_2#65	Salmonella enterica
ERP001718	ERS326476	ERR357821	CJHW01000001-CJHW01000054	10562_2#66	Salmonella enterica
ERP001718	ERS326477	ERR357822	CGUI01000001-CGUI01000054	10562_2#67	Salmonella enterica
ERP001718	ERS326478	ERR357823	CJHY01000001-CJHY01000060	10562_2#68	Salmonella enterica
ERP001718	ERS326479	ERR357824	CJHX01000001-CJHX01000057	10562_2#69	Salmonella enterica
ERP001718	ERS326237	ERR357762	CILH01000001-CILH01000060	10562_2#7	Salmonella enterica
ERP001718	ERS326480	ERR357825	CJHZ01000001-CJHZ01000064	10562_2#70	Salmonella enterica
ERP001718	ERS326481	ERR357826	CJIA01000001-CJIA01000074	10562_2#71	Salmonella enterica
ERP001718	ERS326484	ERR357827	CJIC01000001-CJIC01000059	10562_2#72	Salmonella enterica
ERP001718	ERS326490	ERR357828	CJIB01000001-CJIB01000051	10562_2#73	Salmonella enterica
ERP001718	ERS326492	ERR357829	CHLR01000001-CHLR01000060	10562_2#74	Salmonella enterica
ERP001718	ERS326494	ERR357830	CJID01000001-CJID01000062	10562_2#75	Salmonella enterica
ERP001718	ERS326495	ERR357831	CJIE01000001-CJIE01000058	10562_2#76	Salmonella enterica
ERP001718	ERS326498	ERR357832	CJIF01000001-CJIF01000055	10562_2#77	Salmonella enterica
ERP001718	ERS326499	ERR357833	CVGS01000001-CVGS01000068	10562_2#78	Salmonella enterica
ERP001718	ERS326500	ERR357834	CGMS01000001-CGMS01000053	10562_2#79	Salmonella enterica
ERP001718	ERS326242	ERR357763	CHME01000001-CHME01000045	10562_2#8	Salmonella enterica
ERP001718	ERS326505	ERR357835	CHLV01000001-CHLV01000054	10562_2#80	Salmonella enterica
ERP001718	ERS326509	ERR357836	CGMX01000001-CGMX01000057	10562_2#81	Salmonella enterica
ERP001718	ERS326513	ERR357837	CFAS01000001-CFAS01000063	10562_2#82	Salmonella enterica
ERP001718	ERS326514	ERR357838	CGNE01000001-CGNE01000054	10562_2#83	Salmonella enterica
ERP001718	ERS326516	ERR357839	CJIG01000001-CJIG01000055	10562_2#84	Salmonella enterica
ERP001718	ERS326517	ERR357840	CJIK01000001-CJIK01000058	10562_2#85	Salmonella enterica
ERP001718	ERS326519	ERR357841	CJIJ01000001-CJIJ01000081	10562_2#86	Salmonella enterica
ERP001718	ERS326244	ERR357764	CJIH01000001-CJIH01000050	10562_2#9	Salmonella enterica
ERP001718	ERS329535	ERR360449	CJIL01000001-CJIL01000044	10592_2#1	Salmonella enterica
ERP001718	ERS329526	ERR360458	CJII01000001-CJII01000044	10592_2#10	Salmonella enterica
ERP001718	ERS329538	ERR360459	CJIM01000001-CJIM01000052	10592_2#11	Salmonella enterica
ERP001718	ERS329521	ERR360460	CJIP01000001-CJIP01000044	10592_2#12	Salmonella enterica
ERP001718	ERS329518	ERR360461	CJIO01000001-CJIO01000046	10592_2#13	Salmonella enterica
ERP001718	ERS329514	ERR360462	CJIN01000001-CJIN01000045	10592_2#14	Salmonella enterica
ERP001718	ERS329542	ERR360463	CJIQ01000001-CJIQ01000041	10592_2#15	Salmonella enterica
ERP001718	ERS329523	ERR360464	CGMQ01000001-CGMQ01000056	10592_2#16	Salmonella enterica
ERP001718	ERS329537	ERR360465	CGMY01000001-CGMY01000044	10592_2#17	Salmonella enterica
ERP001718	ERS329533	ERR360466	CJIU01000001-CJIU01000044	10592_2#18	Salmonella enterica
ERP001718	ERS329519	ERR360467	CJIS01000001-CJIS01000044	10592_2#19	Salmonella enterica
ERP001718	ERS329532	ERR360450	CJIR01000001-CJIR01000045	10592_2#2	Salmonella enterica
ERP001718	ERS329531	ERR360469	CJIT01000001-CJIT01000043	10592_2#21	Salmonella enterica
ERP001718	ERS329546	ERR360470	CJIV01000001-CJIV01000059	10592_2#22	Salmonella enterica
ERP001718	ERS329525	ERR360471	CJIX01000001-CJIX01000053	10592_2#23	Salmonella enterica
ERP001718	ERS329536	ERR360472	CJIW01000001-CJIW01000047	10592_2#24	Salmonella enterica
ERP001718	ERS329543	ERR360473	CGUJ01000001-CGUJ01000045	10592_2#25	Salmonella enterica
ERP001718	ERS329544	ERR360474	CEXL01000001-CEXL01000055	10592_2#26	Salmonella enterica
ERP001718	ERS329545	ERR360475	CJIY01000001-CJIY01000041	10592_2#27	Salmonella enterica
ERP001718	ERS329520	ERR360476	CGNT01000001-CGNT01000043	10592_2#28	Salmonella enterica
ERP001718	ERS329517	ERR360477	CGNH01000001-CGNH01000042	10592_2#29	Salmonella enterica
ERP001718	ERS329527	ERR360451	CJIZ01000001-CJIZ01000043	10592_2#3	Salmonella enterica
ERP001718	ERS329522	ERR360478	CJJA01000001-CJJA01000049	10592_2#30	Salmonella enterica
ERP001718	ERS329524	ERR360479	CJJB01000001-CJJB01000043	10592_2#31	Salmonella enterica
ERP001718	ERS329513	ERR360480	CJJC01000001-CJJC01000056	10592_2#32	Salmonella enterica
ERP001718	ERS329529	ERR360481	CVLO01000001-CVLO01000266	10592_2#33	Salmonella enterica
ERP001718	ERS329534	ERR360482	CIGZ01000001-CIGZ01000047	10592_2#34	Salmonella enterica
ERP001718	ERS330815	ERR360483	CJJD01000001-CJJD01000043	10592_2#35	Salmonella enterica
ERP001718	ERS330919	ERR360484	CJJE01000001-CJJE01000044	10592_2#36	Salmonella enterica
ERP001718	ERS330906	ERR360485	CHMA01000001-CHMA01000047	10592_2#37	Salmonella enterica
ERP001718	ERS330807	ERR360486	CGNV01000001-CGNV01000045	10592_2#38	Salmonella enterica
ERP001718	ERS329516	ERR360452	CJJH01000001-CJJH01000046	10592_2#4	Salmonella enterica
ERP001718	ERS330880	ERR360488	CJJG01000001-CJJG01000050	10592_2#40	Salmonella enterica
ERP001718	ERS330804	ERR360489	CGNB01000001-CGNB01000041	10592_2#41	Salmonella enterica
ERP001718	ERS330830	ERR360490	CJJI01000001-CJJI01000043	10592_2#42	Salmonella enterica
ERP001718	ERS330821	ERR360491	CJJJ01000001-CJJJ01000041	10592_2#43	Salmonella enterica
ERP001718	ERS330822	ERR360492	CGNM01000001-CGNM01000055	10592_2#44	Salmonella enterica
ERP001718	ERS330852	ERR360493	CJJK01000001-CJJK01000042	10592_2#45	Salmonella enterica
ERP001718	ERS330903	ERR360494	CJJL01000001-CJJL01000057	10592_2#46	Salmonella enterica
ERP001718	ERS330910	ERR360495	CILI01000001-CILI01000047	10592_2#47	Salmonella enterica
ERP001718	ERS330802	ERR360496	CGOA01000001-CGOA01000047	10592_2#48	Salmonella enterica
ERP001718	ERS330854	ERR360497	CJJM01000001-CJJM01000050	10592_2#49	Salmonella enterica
ERP001718	ERS329540	ERR360453	CGOB01000001-CGOB01000050	10592_2#5	Salmonella enterica
ERP001718	ERS330805	ERR360498	CJJN01000001-CJJN01000046	10592_2#50	Salmonella enterica
ERP001718	ERS330810	ERR360499	CGNX01000001-CGNX01000045	10592_2#51	Salmonella enterica
ERP001718	ERS330909	ERR360500	CVQG01000001-CVQG01000042	10592_2#52	Salmonella enterica
ERP001718	ERS330918	ERR360501	CGND01000001-CGND01000043	10592_2#53	Salmonella enterica
ERP001718	ERS330847	ERR360502	CJJO01000001-CJJO01000044	10592_2#54	Salmonella enterica
ERP001718	ERS330839	ERR360503	CJJP01000001-CJJP01000048	10592_2#55	Salmonella enterica
ERP001718	ERS330856	ERR360504	CJJQ01000001-CJJQ01000045	10592_2#56	Salmonella enterica
ERP001718	ERS330835	ERR360505	CJJR01000001-CJJR01000046	10592_2#57	Salmonella enterica
ERP001718	ERS330913	ERR360506	CJJS01000001-CJJS01000052	10592_2#58	Salmonella enterica
ERP001718	ERS330813	ERR360507	CGNW01000001-CGNW01000042	10592_2#59	Salmonella enterica
ERP001718	ERS329541	ERR360454	CJJT01000001-CJJT01000042	10592_2#6	Salmonella enterica
ERP001718	ERS330908	ERR360509	CGNS01000001-CGNS01000054	10592_2#61	Salmonella enterica
ERP001718	ERS330820	ERR360510	CGOE01000001-CGOE01000059	10592_2#62	Salmonella enterica
ERP001718	ERS330905	ERR360511	CJJU01000001-CJJU01000047	10592_2#63	Salmonella enterica
ERP001718	ERS330911	ERR360513	CJJV01000001-CJJV01000052	10592_2#65	Salmonella enterica
ERP001718	ERS330801	ERR360514	CGNR01000001-CGNR01000047	10592_2#66	Salmonella enterica
ERP001718	ERS330829	ERR360515	CGNA01000001-CGNA01000046	10592_2#67	Salmonella enterica
ERP001718	ERS330809	ERR360516	CGNL01000001-CGNL01000044	10592_2#68	Salmonella enterica
ERP001718	ERS329530	ERR360455	CJJY01000001-CJJY01000050	10592_2#7	Salmonella enterica
ERP001718	ERS330806	ERR360518	CJJX01000001-CJJX01000049	10592_2#70	Salmonella enterica
ERP001718	ERS330890	ERR360519	CJJW01000001-CJJW01000046	10592_2#71	Salmonella enterica
ERP001718	ERS330892	ERR360520	CEZE01000001-CEZE01000044	10592_2#72	Salmonella enterica
ERP001718	ERS330849	ERR360521	CJJZ01000001-CJJZ01000047	10592_2#73	Salmonella enterica
ERP001718	ERS330817	ERR360522	CGNG01000001-CGNG01000047	10592_2#74	Salmonella enterica
ERP001718	ERS330912	ERR360523	CGNJ01000001-CGNJ01000048	10592_2#75	Salmonella enterica
ERP001718	ERS330897	ERR360524	CGMW01000001-CGMW01000051	10592_2#76	Salmonella enterica
ERP001718	ERS330874	ERR360525	CGMZ01000001-CGMZ01000046	10592_2#77	Salmonella enterica
ERP001718	ERS330881	ERR360526	CGOF01000001-CGOF01000053	10592_2#78	Salmonella enterica
ERP001718	ERS330873	ERR360527	CJKA01000001-CJKA01000046	10592_2#79	Salmonella enterica
ERP001718	ERS329539	ERR360456	CJKB01000001-CJKB01000042	10592_2#8	Salmonella enterica
ERP001718	ERS330927	ERR360528	CGNC01000001-CGNC01000040	10592_2#80	Salmonella enterica
ERP001718	ERS330917	ERR360529	CGNP01000001-CGNP01000076	10592_2#81	Salmonella enterica
ERP001718	ERS330915	ERR360530	CGNF01000001-CGNF01000049	10592_2#82	Salmonella enterica
ERP001718	ERS329528	ERR360457	CJKC01000001-CJKC01000056	10592_2#9	Salmonella enterica
ERP001718	ERS330843	ERR360614	CJKD01000001-CJKD01000041	10593_2#1	Salmonella enterica
ERP001718	ERS330858	ERR360623	CGOD01000001-CGOD01000053	10593_2#10	Salmonella enterica
ERP001718	ERS330861	ERR360624	CILJ01000001-CILJ01000040	10593_2#11	Salmonella enterica
ERP001718	ERS330916	ERR360625	CVQN01000001-CVQN01000043	10593_2#12	Salmonella enterica
ERP001718	ERS330841	ERR360626	CGOJ01000001-CGOJ01000043	10593_2#13	Salmonella enterica
ERP001718	ERS330868	ERR360627	CJKE01000001-CJKE01000054	10593_2#14	Salmonella enterica
ERP001718	ERS330879	ERR360628	CGOL01000001-CGOL01000054	10593_2#15	Salmonella enterica
ERP001718	ERS330931	ERR360629	CGNY01000001-CGNY01000043	10593_2#16	Salmonella enterica
ERP001718	ERS330865	ERR360630	CGNZ01000001-CGNZ01000050	10593_2#17	Salmonella enterica
ERP001718	ERS330929	ERR360631	CJKF01000001-CJKF01000043	10593_2#18	Salmonella enterica
ERP001718	ERS330869	ERR360632	CJKG01000001-CJKG01000052	10593_2#19	Salmonella enterica
ERP001718	ERS330907	ERR360615	CJKH01000001-CJKH01000053	10593_2#2	Salmonella enterica
ERP001718	ERS330882	ERR360633	CJKI01000001-CJKI01000051	10593_2#20	Salmonella enterica
ERP001718	ERS330925	ERR360634	CGOC01000001-CGOC01000042	10593_2#21	Salmonella enterica
ERP001718	ERS330838	ERR360635	CJKJ01000001-CJKJ01000040	10593_2#22	Salmonella enterica
ERP001718	ERS330891	ERR360636	CEYZ01000001-CEYZ01000042	10593_2#23	Salmonella enterica
ERP001718	ERS330840	ERR360637	CGNO01000001-CGNO01000040	10593_2#24	Salmonella enterica
ERP001718	ERS330857	ERR360639	CJKK01000001-CJKK01000042	10593_2#26	Salmonella enterica
ERP001718	ERS330866	ERR360640	CGUL01000001-CGUL01000051	10593_2#27	Salmonella enterica
ERP001718	ERS330914	ERR360641	CJKL01000001-CJKL01000052	10593_2#28	Salmonella enterica
ERP001718	ERS330923	ERR360642	CJKM01000001-CJKM01000054	10593_2#29	Salmonella enterica
ERP001718	ERS330894	ERR360616	CJKN01000001-CJKN01000044	10593_2#3	Salmonella enterica
ERP001718	ERS330855	ERR360643	CJKO01000001-CJKO01000044	10593_2#30	Salmonella enterica
ERP001718	ERS330921	ERR360644	CGOQ01000001-CGOQ01000042	10593_2#31	Salmonella enterica
ERP001718	ERS330888	ERR360645	CGOO01000001-CGOO01000049	10593_2#32	Salmonella enterica
ERP001718	ERS330867	ERR360646	CJKP01000001-CJKP01000056	10593_2#33	Salmonella enterica
ERP001718	ERS330893	ERR360647	CGOM01000001-CGOM01000052	10593_2#34	Salmonella enterica
ERP001718	ERS330895	ERR360648	CGNU01000001-CGNU01000047	10593_2#35	Salmonella enterica
ERP001718	ERS330924	ERR360649	CVGP01000001-CVGP01000051	10593_2#36	Salmonella enterica
ERP001718	ERS330832	ERR360650	CJKR01000001-CJKR01000043	10593_2#37	Salmonella enterica
ERP001718	ERS330871	ERR360651	CJKQ01000001-CJKQ01000047	10593_2#38	Salmonella enterica
ERP001718	ERS330850	ERR360652	CGOT01000001-CGOT01000047	10593_2#39	Salmonella enterica
ERP001718	ERS330842	ERR360617	CJKS01000001-CJKS01000041	10593_2#4	Salmonella enterica
ERP001718	ERS330803	ERR360653	CJKT01000001-CJKT01000044	10593_2#40	Salmonella enterica
ERP001718	ERS330828	ERR360654	CGOK01000001-CGOK01000042	10593_2#41	Salmonella enterica
ERP001718	ERS330889	ERR360655	CGON01000001-CGON01000045	10593_2#42	Salmonella enterica
ERP001718	ERS330811	ERR360656	CGNN01000001-CGNN01000048	10593_2#43	Salmonella enterica
ERP001718	ERS330808	ERR360657	CJKV01000001-CJKV01000042	10593_2#44	Salmonella enterica
ERP001718	ERS330833	ERR360658	CJKU01000001-CJKU01000043	10593_2#45	Salmonella enterica
ERP001718	ERS330814	ERR360659	CJKW01000001-CJKW01000046	10593_2#46	Salmonella enterica
ERP001718	ERS330900	ERR360660	CGOG01000001-CGOG01000046	10593_2#47	Salmonella enterica
ERP001718	ERS330922	ERR360661	CVGR01000001-CVGR01000050	10593_2#48	Salmonella enterica
ERP001718	ERS330827	ERR360662	CJKX01000001-CJKX01000041	10593_2#49	Salmonella enterica
ERP001718	ERS330823	ERR360618	CEZB01000001-CEZB01000046	10593_2#5	Salmonella enterica
ERP001718	ERS330902	ERR360663	CEZT01000001-CEZT01000043	10593_2#50	Salmonella enterica
ERP001718	ERS330928	ERR360664	CJKY01000001-CJKY01000042	10593_2#51	Salmonella enterica
ERP001718	ERS330899	ERR360665	CJKZ01000001-CJKZ01000049	10593_2#52	Salmonella enterica
ERP001718	ERS330876	ERR360666	CGOZ01000001-CGOZ01000052	10593_2#53	Salmonella enterica
ERP001718	ERS330812	ERR360667	CJLA01000001-CJLA01000056	10593_2#54	Salmonella enterica
ERP001718	ERS330836	ERR360668	CGNQ01000001-CGNQ01000044	10593_2#55	Salmonella enterica
ERP001718	ERS330877	ERR360669	CGPB01000001-CGPB01000051	10593_2#56	Salmonella enterica
ERP001718	ERS330886	ERR360670	CJLB01000001-CJLB01000051	10593_2#57	Salmonella enterica
ERP001718	ERS330864	ERR360671	CGPA01000001-CGPA01000053	10593_2#58	Salmonella enterica
ERP001718	ERS330824	ERR360672	CGOV01000001-CGOV01000052	10593_2#59	Salmonella enterica
ERP001718	ERS330837	ERR360619	CJLD01000001-CJLD01000043	10593_2#6	Salmonella enterica
ERP001718	ERS330848	ERR360673	CJLC01000001-CJLC01000047	10593_2#60	Salmonella enterica
ERP001718	ERS330898	ERR360674	CIBM01000001-CIBM01000052	10593_2#61	Salmonella enterica
ERP001718	ERS330870	ERR360675	CGOX01000001-CGOX01000069	10593_2#62	Salmonella enterica
ERP001718	ERS330920	ERR360676	CGOI01000001-CGOI01000042	10593_2#63	Salmonella enterica
ERP001718	ERS330884	ERR360677	CEZD01000001-CEZD01000064	10593_2#64	Salmonella enterica
ERP001718	ERS330878	ERR360678	CJLE01000001-CJLE01000056	10593_2#65	Salmonella enterica
ERP001718	ERS330872	ERR360679	CGOP01000001-CGOP01000050	10593_2#66	Salmonella enterica
ERP001718	ERS330851	ERR360680	CJLF01000001-CJLF01000044	10593_2#67	Salmonella enterica
ERP001718	ERS330844	ERR360681	CJLG01000001-CJLG01000043	10593_2#68	Salmonella enterica
ERP001718	ERS330875	ERR360682	CJLH01000001-CJLH01000054	10593_2#69	Salmonella enterica
ERP001718	ERS330860	ERR360620	CHGA01000001-CHGA01000042	10593_2#7	Salmonella enterica
ERP001718	ERS330904	ERR360685	CGOS01000001-CGOS01000058	10593_2#72	Salmonella enterica
ERP001718	ERS330883	ERR360686	CGOW01000001-CGOW01000053	10593_2#73	Salmonella enterica
ERP001718	ERS330887	ERR360687	CGOU01000001-CGOU01000049	10593_2#74	Salmonella enterica
ERP001718	ERS330819	ERR360688	CJLJ01000001-CJLJ01000042	10593_2#75	Salmonella enterica
ERP001718	ERS330901	ERR360689	CEYI01000001-CEYI01000045	10593_2#76	Salmonella enterica
ERP001718	ERS330896	ERR360690	CJLI01000001-CJLI01000049	10593_2#77	Salmonella enterica
ERP001718	ERS330845	ERR360691	CGPL01000001-CGPL01000042	10593_2#78	Salmonella enterica
ERP001718	ERS330825	ERR360692	CGOY01000001-CGOY01000053	10593_2#79	Salmonella enterica
ERP001718	ERS330863	ERR360621	CJLK01000001-CJLK01000051	10593_2#8	Salmonella enterica
ERP001718	ERS330885	ERR360693	CXZB01000001-CXZB01000048	10593_2#80	Salmonella enterica
ERP001718	ERS330831	ERR360694	CGPM01000001-CGPM01000042	10593_2#81	Salmonella enterica
ERP001718	ERS330859	ERR360695	CJLL01000001-CJLL01000043	10593_2#82	Salmonella enterica
ERP001718	ERS330846	ERR360696	CJLM01000001-CJLM01000043	10593_2#83	Salmonella enterica
ERP001718	ERS330816	ERR360622	CJLN01000001-CJLN01000043	10593_2#9	Salmonella enterica
ERP001718	ERS327436	ERR360739	CJLO01000001-CJLO01000054	10607_1#43	Salmonella enterica
ERP001718	ERS327442	ERR360741	CGPR01000001-CGPR01000046	10607_1#45	Salmonella enterica
ERP001718	ERS327449	ERR360745	CJLQ01000001-CJLQ01000057	10607_1#49	Salmonella enterica
ERP001718	ERS327451	ERR360747	CGPQ01000001-CGPQ01000042	10607_1#51	Salmonella enterica
ERP001718	ERS327467	ERR360754	CGPV01000001-CGPV01000056	10607_1#58	Salmonella enterica
ERP001718	ERS327468	ERR360755	CGPU01000001-CGPU01000052	10607_1#59	Salmonella enterica
ERP001718	ERS327469	ERR360756	CJLS01000001-CJLS01000059	10607_1#60	Salmonella enterica
ERP001718	ERS327471	ERR360758	CGPX01000001-CGPX01000060	10607_1#62	Salmonella enterica
ERP001718	ERS327473	ERR360760	CJLU01000001-CJLU01000055	10607_1#64	Salmonella enterica
ERP001718	ERS327474	ERR360761	CJLV01000001-CJLV01000053	10607_1#65	Salmonella enterica
ERP001718	ERS327475	ERR360762	CJLW01000001-CJLW01000041	10607_1#66	Salmonella enterica
ERP001718	ERS327476	ERR360763	CJLX01000001-CJLX01000058	10607_1#67	Salmonella enterica
ERP001718	ERS327478	ERR360765	CJLY01000001-CJLY01000060	10607_1#69	Salmonella enterica
ERP001718	ERS327479	ERR360766	CJMA01000001-CJMA01000055	10607_1#70	Salmonella enterica
ERP001718	ERS327483	ERR360769	CGPN01000001-CGPN01000052	10607_1#73	Salmonella enterica
ERP001718	ERS327484	ERR360770	CJLZ01000001-CJLZ01000056	10607_1#74	Salmonella enterica
ERP001718	ERS327485	ERR360771	CGPS01000001-CGPS01000044	10607_1#75	Salmonella enterica
ERP001718	ERS327486	ERR360772	CGPZ01000001-CGPZ01000056	10607_1#76	Salmonella enterica
ERP001718	ERS327487	ERR360773	CFAF01000001-CFAF01000050	10607_1#77	Salmonella enterica
ERP001718	ERS327488	ERR360774	CGPD01000001-CGPD01000066	10607_1#78	Salmonella enterica
ERP001718	ERS327498	ERR360776	CGQA01000001-CGQA01000060	10607_1#80	Salmonella enterica
ERP001718	ERS327499	ERR360777	CGQC01000001-CGQC01000057	10607_1#81	Salmonella enterica
ERP001718	ERS327501	ERR360778	CGPT01000001-CGPT01000058	10607_1#82	Salmonella enterica
ERP001718	ERS327502	ERR360779	CGPC01000001-CGPC01000058	10607_1#83	Salmonella enterica
ERP001718	ERS327503	ERR360780	CGPY01000001-CGPY01000056	10607_1#84	Salmonella enterica
ERP001718	ERS327522	ERR360785	CJMC01000001-CJMC01000058	10607_1#89	Salmonella enterica
ERP001718	ERS327529	ERR360786	CGQB01000001-CGQB01000062	10607_1#90	Salmonella enterica
ERP001718	ERS327531	ERR360787	CJME01000001-CJME01000065	10607_1#91	Salmonella enterica
ERP001718	ERS327537	ERR360788	CJMF01000001-CJMF01000062	10607_1#92	Salmonella enterica
ERP001718	ERS327363	ERR360804	CFAU01000001-CFAU01000044	10607_2#12	Salmonella enterica
ERP001718	ERS327373	ERR360814	CGPO01000001-CGPO01000044	10607_2#22	Salmonella enterica
ERP001718	ERS327374	ERR360815	CGPG01000001-CGPG01000052	10607_2#23	Salmonella enterica
ERP001718	ERS327354	ERR360795	CGUM01000001-CGUM01000040	10607_2#3	Salmonella enterica
ERP001718	ERS327389	ERR360830	CJMV01000001-CJMV01000048	10607_2#38	Salmonella enterica
ERP001718	ERS327355	ERR360796	CGQI01000001-CGQI01000041	10607_2#4	Salmonella enterica
ERP001718	ERS327392	ERR360833	CEXU01000001-CEXU01000047	10607_2#41	Salmonella enterica
ERP001718	ERS327356	ERR360797	CEXM01000001-CEXM01000051	10607_2#5	Salmonella enterica
ERP001718	ERS327454	ERR360845	CGQD01000001-CGQD01000054	10607_2#53	Salmonella enterica
ERP001718	ERS327462	ERR360846	CJMW01000001-CJMW01000053	10607_2#54	Salmonella enterica
ERP001718	ERS327464	ERR360847	CGQV01000001-CGQV01000057	10607_2#55	Salmonella enterica
ERP001718	ERS327465	ERR360848	CGQQ01000001-CGQQ01000059	10607_2#56	Salmonella enterica
ERP001718	ERS327357	ERR360798	CGQL01000001-CGQL01000048	10607_2#6	Salmonella enterica
ERP001718	ERS327358	ERR360799	CGQU01000001-CGQU01000052	10607_2#7	Salmonella enterica
ERP001718	ERS327359	ERR360800	CJMX01000001-CJMX01000050	10607_2#8	Salmonella enterica
ERP001718	ERS327435	ERR360889	CGUP01000001-CGUP01000086	10608_1#1	Salmonella enterica
ERP001718	ERS327437	ERR360890	CGUO01000001-CGUO01000122	10608_1#2	Salmonella enterica
ERP001718	ERS327438	ERR360891	CJMZ01000001-CJMZ01000053	10608_1#3	Salmonella enterica
ERP001718	ERS327456	ERR360954	CGUN01000001-CGUN01000055	10608_2#11	Salmonella enterica
ERP001718	ERS327457	ERR360955	CGQS01000001-CGQS01000054	10608_2#12	Salmonella enterica
ERP001718	ERS327458	ERR360956	CJNA01000001-CJNA01000055	10608_2#13	Salmonella enterica
ERP001718	ERS327460	ERR360958	CJNB01000001-CJNB01000064	10608_2#15	Salmonella enterica
ERP001718	ERS327461	ERR360959	CGQO01000001-CGQO01000065	10608_2#16	Salmonella enterica
ERP001718	ERS327463	ERR360960	CJNC01000001-CJNC01000054	10608_2#17	Salmonella enterica
ERP001718	ERS327481	ERR360961	CGQT01000001-CGQT01000056	10608_2#18	Salmonella enterica
ERP001718	ERS327489	ERR360962	CFAA01000001-CFAA01000056	10608_2#19	Salmonella enterica
ERP001718	ERS327492	ERR360963	CGUQ01000001-CGUQ01000059	10608_2#21	Salmonella enterica
ERP001718	ERS327493	ERR360964	CGRB01000001-CGRB01000053	10608_2#22	Salmonella enterica
ERP001718	ERS327495	ERR360966	CGQM01000001-CGQM01000056	10608_2#24	Salmonella enterica
ERP001718	ERS327497	ERR360968	CEZR01000001-CEZR01000054	10608_2#26	Salmonella enterica
ERP001718	ERS327505	ERR360970	CGQW01000001-CGQW01000059	10608_2#28	Salmonella enterica
ERP001718	ERS327507	ERR360971	CGQR01000001-CGQR01000073	10608_2#30	Salmonella enterica
ERP001718	ERS327508	ERR360972	CJNG01000001-CJNG01000059	10608_2#31	Salmonella enterica
ERP001718	ERS327509	ERR360973	CFAN01000001-CFAN01000059	10608_2#32	Salmonella enterica
ERP001718	ERS327511	ERR360975	CJNF01000001-CJNF01000063	10608_2#34	Salmonella enterica
ERP001718	ERS327512	ERR360976	CJNH01000001-CJNH01000054	10608_2#35	Salmonella enterica
ERP001718	ERS327513	ERR360977	CHMB01000001-CHMB01000064	10608_2#36	Salmonella enterica
ERP001718	ERS327514	ERR360978	CGUT01000001-CGUT01000054	10608_2#37	Salmonella enterica
ERP001718	ERS327519	ERR360979	CJNI01000001-CJNI01000064	10608_2#39	Salmonella enterica
ERP001718	ERS327440	ERR360948	CJNJ01000001-CJNJ01000057	10608_2#4	Salmonella enterica
ERP001718	ERS327523	ERR360980	CHGC01000001-CHGC01000057	10608_2#42	Salmonella enterica
ERP001718	ERS327526	ERR360983	CJNM01000001-CJNM01000054	10608_2#45	Salmonella enterica
ERP001718	ERS327530	ERR360984	CJNK01000001-CJNK01000062	10608_2#48	Salmonella enterica
ERP001718	ERS327532	ERR360985	CJNN01000001-CJNN01000408	10608_2#49	Salmonella enterica
ERP001718	ERS327441	ERR360949	CGQZ01000001-CGQZ01000055	10608_2#5	Salmonella enterica
ERP001718	ERS327533	ERR360986	CJNO01000001-CJNO01000060	10608_2#50	Salmonella enterica
ERP001718	ERS327534	ERR360987	CGRD01000001-CGRD01000042	10608_2#51	Salmonella enterica
ERP001718	ERS327535	ERR360988	CJNP01000001-CJNP01000053	10608_2#52	Salmonella enterica
ERP001718	ERS327543	ERR360990	CJNQ01000001-CJNQ01000069	10608_2#57	Salmonella enterica
ERP001718	ERS327544	ERR360991	CJNR01000001-CJNR01000061	10608_2#58	Salmonella enterica
ERP001718	ERS327545	ERR360992	CGRC01000001-CGRC01000111	10608_2#59	Salmonella enterica
ERP001718	ERS327546	ERR360993	CGUR01000001-CGUR01000053	10608_2#60	Salmonella enterica
ERP001718	ERS327547	ERR360994	CGVF01000001-CGVF01000064	10608_2#61	Salmonella enterica
ERP001718	ERS327548	ERR360995	CJNS01000001-CJNS01000046	10608_2#62	Salmonella enterica
ERP001718	ERS327549	ERR360996	CFAG01000001-CFAG01000072	10608_2#63	Salmonella enterica
ERP001718	ERS327553	ERR360997	CJNT01000001-CJNT01000056	10608_2#65	Salmonella enterica
ERP001718	ERS327554	ERR360998	CJNU01000001-CJNU01000063	10608_2#66	Salmonella enterica
ERP001718	ERS327555	ERR360999	CGUS01000001-CGUS01000055	10608_2#67	Salmonella enterica
ERP001718	ERS327556	ERR361000	CJNV01000001-CJNV01000401	10608_2#68	Salmonella enterica
ERP001718	ERS327445	ERR360950	CGQX01000001-CGQX01000058	10608_2#7	Salmonella enterica
ERP001718	ERS327453	ERR360952	CJNX01000001-CJNX01000054	10608_2#9	Salmonella enterica
ERP002199	ERS325044	ERR387730	CZOW01000001-CZOW01000097	10868_1#89	Salmonella enterica
ERP002199	ERS325045	ERR387731	CZNW01000001-CZNW01000078	10868_1#90	Salmonella enterica
ERP002199	ERS325046	ERR387732	CZNR01000001-CZNR01000177	10868_1#91	Salmonella enterica
ERP002199	ERS325047	ERR387733	CZOA01000001-CZOA01000080	10900_1#31	Salmonella enterica
ERP002199	ERS325048	ERR387734	CZOM01000001-CZOM01000076	10900_1#32	Salmonella enterica
ERP001362	ERS369549	ERR449080	CWWN01000001-CWWN01000388	11822_8#58	Shigella sonnei
ERP001362	ERS369552	ERR449083	CWWR01000001-CWWR01000486	11822_8#61	Shigella sonnei
ERP001362	ERS369553	ERR449084	CWWQ01000001-CWWQ01000455	11822_8#62	Shigella sonnei
ERP011867	ERS411200	ERR554797	CYOK01000001-CYOK01000039	12673_5#83	Staphylococcus aureus
ERP011867	ERS411208	ERR554805	CYOL01000001-CYOL01000025	12673_5#91	Staphylococcus aureus
ERP011867	ERS432053	ERR573216	CYON01000001-CYON01000019	12971_2#27	Staphylococcus aureus
ERP011867	ERS432061	ERR573224	CYOS01000001-CYOS01000024	12971_2#35	Staphylococcus aureus
ERP011867	ERS432065	ERR573228	CYOQ01000001-CYOQ01000017	12971_2#39	Staphylococcus aureus
ERP011867	ERS432077	ERR573240	CYOR01000001-CYOR01000024	12971_2#51	Staphylococcus aureus
ERP011867	ERS432085	ERR573248	CYOT01000001-CYOT01000026	12971_2#59	Staphylococcus aureus
ERP011867	ERS432093	ERR573256	CYOU01000001-CYOU01000023	12971_2#67	Staphylococcus aureus
ERP011867	ERS432122	ERR573285	CYOW01000001-CYOW01000019	12971_3#1	Staphylococcus aureus
ERP011867	ERS432139	ERR573302	CYOV01000001-CYOV01000025	12971_3#18	Staphylococcus aureus
ERP011867	ERS432172	ERR573335	CYOX01000001-CYOX01000029	12971_3#51	Staphylococcus aureus
ERP011867	ERS432195	ERR573358	CYOY01000001-CYOY01000017	12971_3#74	Staphylococcus aureus
ERP011867	ERS432202	ERR573365	CYOZ01000001-CYOZ01000027	12971_3#81	Staphylococcus aureus
ERP011867	ERS432204	ERR573367	CYPA01000001-CYPA01000020	12971_3#83	Staphylococcus aureus
ERP001362	ERS432228	ERR572880	CWXN01000001-CWXN01000395	12971_8#10	Shigella sonnei
ERP001362	ERS432229	ERR572881	CWXJ01000001-CWXJ01000372	12971_8#11	Shigella sonnei
ERP001362	ERS432231	ERR572882	CWXO01000001-CWXO01000392	12971_8#12	Shigella sonnei
ERP001362	ERS432232	ERR572883	CWXX01000001-CWXX01000437	12971_8#13	Shigella sonnei
ERP001362	ERS432233	ERR572884	CWXP01000001-CWXP01000389	12971_8#14	Shigella sonnei
ERP001362	ERS432238	ERR572888	CWXL01000001-CWXL01000368	12971_8#18	Shigella sonnei
ERP001362	ERS432239	ERR572889	CWXM01000001-CWXM01000362	12971_8#19	Shigella sonnei
ERP001362	ERS432240	ERR572890	CWXT01000001-CWXT01000382	12971_8#20	Shigella sonnei
ERP001362	ERS432241	ERR572891	CWYB01000001-CWYB01000376	12971_8#21	Shigella sonnei
ERP001362	ERS432243	ERR572892	CWYC01000001-CWYC01000384	12971_8#22	Shigella sonnei
ERP001362	ERS432244	ERR572893	CWYF01000001-CWYF01000396	12971_8#23	Shigella sonnei
ERP001362	ERS432245	ERR572894	CWYE01000001-CWYE01000383	12971_8#24	Shigella sonnei
ERP001362	ERS432246	ERR572895	CWYD01000001-CWYD01000372	12971_8#25	Shigella sonnei
ERP001362	ERS432247	ERR572896	CWYG01000001-CWYG01000378	12971_8#26	Shigella sonnei
ERP001362	ERS432248	ERR572897	CWYH01000001-CWYH01000389	12971_8#27	Shigella sonnei
ERP001362	ERS432249	ERR572898	CWYK01000001-CWYK01000471	12971_8#28	Shigella sonnei
ERP001362	ERS432250	ERR572899	CWYI01000001-CWYI01000386	12971_8#29	Shigella sonnei
ERP001362	ERS432251	ERR572900	CWYJ01000001-CWYJ01000379	12971_8#30	Shigella sonnei
ERP001362	ERS432254	ERR572901	CWYL01000001-CWYL01000392	12971_8#31	Shigella sonnei
ERP001362	ERS432255	ERR572902	CWYM01000001-CWYM01000384	12971_8#32	Shigella sonnei
ERP001362	ERS432257	ERR572903	CWYO01000001-CWYO01000397	12971_8#33	Shigella sonnei
ERP001362	ERS432258	ERR572904	CWYN01000001-CWYN01000386	12971_8#34	Shigella sonnei
ERP001362	ERS432259	ERR572905	CWYP01000001-CWYP01000380	12971_8#35	Shigella sonnei
ERP001362	ERS432261	ERR572906	CWYQ01000001-CWYQ01000384	12971_8#36	Shigella sonnei
ERP001362	ERS432262	ERR572907	CWYR01000001-CWYR01000387	12971_8#37	Shigella sonnei
ERP001362	ERS432264	ERR572908	CWYS01000001-CWYS01000375	12971_8#38	Shigella sonnei
ERP001362	ERS432265	ERR572909	CWYT01000001-CWYT01000372	12971_8#39	Shigella sonnei
ERP001362	ERS432266	ERR572910	CWYV01000001-CWYV01000400	12971_8#40	Shigella sonnei
ERP001362	ERS432267	ERR572911	CWYU01000001-CWYU01000366	12971_8#41	Shigella sonnei
ERP001362	ERS432268	ERR572912	CWYX01000001-CWYX01000417	12971_8#42	Shigella sonnei
ERP001362	ERS432270	ERR572914	CWYW01000001-CWYW01000388	12971_8#44	Shigella sonnei
ERP001362	ERS432273	ERR572915	CWYZ01000001-CWYZ01000431	12971_8#45	Shigella sonnei
ERP001362	ERS432274	ERR572916	CWYY01000001-CWYY01000381	12971_8#46	Shigella sonnei
ERP001362	ERS432275	ERR572917	CWZA01000001-CWZA01000410	12971_8#47	Shigella sonnei
ERP001362	ERS432277	ERR572918	CWZB01000001-CWZB01000420	12971_8#48	Shigella sonnei
ERP001362	ERS432278	ERR572919	CWZD01000001-CWZD01000459	12971_8#49	Shigella sonnei
ERP001362	ERS432218	ERR572875	CWZS01000001-CWZS01000503	12971_8#5	Shigella sonnei
ERP001362	ERS432280	ERR572920	CWZF01000001-CWZF01000433	12971_8#50	Shigella sonnei
ERP001362	ERS432281	ERR572921	CWZC01000001-CWZC01000408	12971_8#51	Shigella sonnei
ERP001362	ERS432282	ERR572922	CWZJ01000001-CWZJ01000439	12971_8#52	Shigella sonnei
ERP001362	ERS432284	ERR572923	CWZN01000001-CWZN01000440	12971_8#53	Shigella sonnei
ERP001362	ERS432285	ERR572924	CWZK01000001-CWZK01000439	12971_8#54	Shigella sonnei
ERP001362	ERS432286	ERR572925	CWZR01000001-CWZR01000431	12971_8#55	Shigella sonnei
ERP001362	ERS432287	ERR572926	CWZM01000001-CWZM01000426	12971_8#56	Shigella sonnei
ERP001362	ERS432288	ERR572927	CWZT01000001-CWZT01000457	12971_8#57	Shigella sonnei
ERP001362	ERS432289	ERR572928	CWZE01000001-CWZE01000383	12971_8#58	Shigella sonnei
ERP001362	ERS432290	ERR572929	CWZH01000001-CWZH01000396	12971_8#59	Shigella sonnei
ERP001362	ERS432222	ERR572876	CWZI01000001-CWZI01000392	12971_8#6	Shigella sonnei
ERP001362	ERS432291	ERR572930	CWZG01000001-CWZG01000395	12971_8#60	Shigella sonnei
ERP001362	ERS432292	ERR572931	CWZP01000001-CWZP01000416	12971_8#61	Shigella sonnei
ERP001362	ERS432293	ERR572932	CWZQ01000001-CWZQ01000397	12971_8#62	Shigella sonnei
ERP001362	ERS432294	ERR572933	CWZO01000001-CWZO01000391	12971_8#63	Shigella sonnei
ERP001362	ERS432295	ERR572934	CWZL01000001-CWZL01000391	12971_8#64	Shigella sonnei
ERP001362	ERS432296	ERR572935	CXAC01000001-CXAC01000451	12971_8#65	Shigella sonnei
ERP001362	ERS432297	ERR572936	CXAA01000001-CXAA01000442	12971_8#66	Shigella sonnei
ERP001362	ERS432298	ERR572937	CWZW01000001-CWZW01000436	12971_8#67	Shigella sonnei
ERP001362	ERS432299	ERR572938	CWZV01000001-CWZV01000422	12971_8#68	Shigella sonnei
ERP001362	ERS432300	ERR572939	CXAI01000001-CXAI01000511	12971_8#69	Shigella sonnei
ERP001362	ERS432223	ERR572877	CWZU01000001-CWZU01000388	12971_8#7	Shigella sonnei
ERP001362	ERS432302	ERR572940	CXAE01000001-CXAE01000415	12971_8#70	Shigella sonnei
ERP001362	ERS432303	ERR572941	CXAB01000001-CXAB01000412	12971_8#71	Shigella sonnei
ERP001362	ERS432304	ERR572942	CWZX01000001-CWZX01000378	12971_8#72	Shigella sonnei
ERP001362	ERS432305	ERR572943	CWZY01000001-CWZY01000397	12971_8#73	Shigella sonnei
ERP001362	ERS432306	ERR572944	CXAD01000001-CXAD01000399	12971_8#74	Shigella sonnei
ERP001362	ERS432307	ERR572945	CXAF01000001-CXAF01000396	12971_8#75	Shigella sonnei
ERP001362	ERS432308	ERR572946	CXAG01000001-CXAG01000404	12971_8#76	Shigella sonnei
ERP001362	ERS432309	ERR572947	CXAH01000001-CXAH01000387	12971_8#77	Shigella sonnei
ERP001362	ERS432310	ERR572948	CXAJ01000001-CXAJ01000373	12971_8#78	Shigella sonnei
ERP001362	ERS432311	ERR572949	CXAK01000001-CXAK01000376	12971_8#79	Shigella sonnei
ERP001362	ERS432224	ERR572878	CXAL01000001-CXAL01000381	12971_8#8	Shigella sonnei
ERP001362	ERS432312	ERR572950	CXAN01000001-CXAN01000414	12971_8#80	Shigella sonnei
ERP001362	ERS432225	ERR572879	CXAO01000001-CXAO01000443	12971_8#9	Shigella sonnei
ERP012217	ERS852384	ERR1022285	CYYT01000001-CYYT01000110	13414_6#11	Clostridium disporicum
ERP012217	ERS852385	ERR1022286	CYYU01000001-CYYU01000046	13414_6#12	Mitsuokella jalaludinii
ERP012217	ERS852386	ERR1022287	CYYZ01000001-CYYZ01000021	13414_6#13	Coprococcus eutactus
ERP012217	ERS852387	ERR1022288	CYYH01000001-CYYH01000020	13414_6#14	Anaerostipes hadrus
ERP012217	ERS852389	ERR1022290	CYYN01000001-CYYN01000050	13414_6#16	Coprococcus comes
ERP012217	ERS852390	ERR1022291	CZBR01000001-CZBR01000026	13414_6#17	Ruminococcus torques
ERP012217	ERS852391	ERR1022292	CYZJ01000001-CYZJ01000299	13414_6#18	Roseburia hominis
ERP012217	ERS852392	ERR1022293	CYYR01000001-CYYR01000060	13414_6#19	Roseburia inulinivorans
ERP012217	ERS852394	ERR1022295	CYZD01000001-CYZD01000046	13414_6#21	Ruminococcus obeum
ERP012217	ERS852395	ERR1022296	CYZA01000001-CYZA01000058	13414_6#22	Ruminococcus obeum
ERP012217	ERS852397	ERR1022298	CYZH01000001-CYZH01000040	13414_6#24	Bacteroides finegoldii
ERP012217	ERS852399	ERR1022300	CYYF01000001-CYYF01000044	13414_6#26	Collinsella aerofaciens
ERP012217	ERS852400	ERR1022301	CYYJ01000001-CYYJ01000024	13414_6#27	Coprococcus eutactus
ERP012217	ERS852406	ERR1022307	CYYV01000001-CYYV01000040	13414_6#33	Fusicatenibacter saccharivorans
ERP012217	ERS852407	ERR1022308	CYZE01000001-CYZE01000058	13414_6#34	Clostridium hathewayi
ERP012217	ERS852408	ERR1022309	CYYM01000001-CYYM01000051	13414_6#35	Dorea longicatena
ERP012217	ERS852409	ERR1022310	CYZG01000001-CYZG01000050	13414_6#36	Ruminococcus gnavus
ERP012217	ERS852414	ERR1022315	CYXL01000001-CYXL01000015	13414_6#41	Blautia hydrogenotrophica
ERP012217	ERS852417	ERR1022318	CYYW01000001-CYYW01000089	13414_6#44	Eubacterium rectale
ERP012217	ERS852420	ERR1022321	CYXV01000001-CYXV01000039	13414_6#47	Roseburia faecis
ERP012217	ERS852421	ERR1022322	CYYO01000001-CYYO01000032	13414_6#48	Bacteroides uniformis
ERP012217	ERS852422	ERR1022323	CYYS01000001-CYYS01000103	13414_6#49	Turicibacter sanguinis
ERP012217	ERS852379	ERR1022280	CYXW01000001-CYXW01000043	13414_6#5	Turicibacter sanguinis
ERP012217	ERS852423	ERR1022324	CYYY01000001-CYYY01000042	13414_6#50	Dorea longicatena
ERP012217	ERS852424	ERR1022325	CZBS01000001-CZBS01000021	13414_6#51	Ruminococcus torques
ERP012217	ERS852425	ERR1022326	CYXT01000001-CYXT01000062	13414_6#52	Anaerostipes hadrus
ERP012217	ERS852426	ERR1022327	CYYL01000001-CYYL01000049	13414_6#53	Faecalibacterium prausnitzii
ERP012217	ERS852428	ERR1022329	CYXS01000001-CYXS01000019	13414_6#55	Bacteroides salyersiae
ERP012217	ERS852429	ERR1022330	CYXP01000001-CYXP01000023	13414_6#56	Parabacteroides distasonis
ERP012217	ERS852430	ERR1022331	CYYB01000001-CYYB01000031	13414_6#57	Bacteroides thetaiotaomicron
ERP012217	ERS852380	ERR1022281	CYYK01000001-CYYK01000029	13414_6#6	Parabacteroides distasonis
ERP012217	ERS852434	ERR1022335	CYXQ01000001-CYXQ01000016	13414_6#61	Bifidobacterium bifidum
ERP012217	ERS852381	ERR1022282	CYYP01000001-CYYP01000043	13414_6#7	Collinsella aerofaciens
ERP012217	ERS852444	ERR1022345	CYXX01000001-CYXX01000093	13414_6#71	Roseburia inulinivorans
ERP012217	ERS852445	ERR1022346	CYYE01000001-CYYE01000024	13414_6#72	Coprococcus eutactus
ERP012217	ERS852446	ERR1022347	CYYX01000001-CYYX01000048	13414_6#73	Clostridium perfringens
ERP012217	ERS852447	ERR1022348	CYYQ01000001-CYYQ01000042	13414_6#74	Alistipes finegoldii
ERP012217	ERS852448	ERR1022349	CYYA01000001-CYYA01000060	13414_6#75	Eubacterium ramulus
ERP012217	ERS852382	ERR1022283	CYYI01000001-CYYI01000015	13414_6#8	Bifidobacterium adolescentis
ERP012217	ERS852383	ERR1022284	CYZB01000001-CYZB01000177	13414_6#9	Catenibacterium mitsuokai
ERP012217	ERS852450	ERR1022351	CYZL01000001-CYZL01000072	13470_2#54	Eubacterium hallii
ERP012217	ERS852451	ERR1022352	CZBT01000001-CZBT01000008	13470_2#55	Lachnospira pectinoschiza
ERP012217	ERS852455	ERR1022356	CYZC01000001-CYZC01000010	13470_2#59	Bifidobacterium pseudocatenulatum
ERP012217	ERS852456	ERR1022357	CYZO01000001-CYZO01000082	13470_2#60	Ruminococcus torques
ERP012217	ERS852457	ERR1022358	CYZI01000001-CYZI01000088	13470_2#61	Bacteroides vulgatus
ERP012217	ERS852459	ERR1022360	CZAD01000001-CZAD01000081	13470_2#63	Bacteroides uniformis
ERP012217	ERS852461	ERR1022362	CZAE01000001-CZAE01000063	13470_2#65	Bacteroides thetaiotaomicron
ERP012217	ERS852462	ERR1022363	CZAF01000001-CZAF01000020	13470_2#66	Bacteroides uniformis
ERP012217	ERS852463	ERR1022364	CZAG01000001-CZAG01000020	13470_2#67	Parabacteroides merdae
ERP012217	ERS852465	ERR1022366	CZAA01000001-CZAA01000010	13470_2#69	Bifidobacterium adolescentis
ERP012217	ERS852466	ERR1022367	CYZQ01000001-CYZQ01000059	13470_2#70	Turicibacter sanguinis
ERP012217	ERS852468	ERR1022369	CZBW01000001-CZBW01000045	13470_2#72	Clostridium innocuum
ERP012217	ERS852470	ERR1022371	CYZV01000001-CYZV01000119	13470_2#74	Clostridium disporicum
ERP012217	ERS852471	ERR1022372	CYZX01000001-CYZX01000057	13470_2#75	Clostridium disporicum
ERP012217	ERS852472	ERR1022373	CYZW01000001-CYZW01000025	13470_2#76	Clostridium paraputrificum
ERP012217	ERS852473	ERR1022374	CYZR01000001-CYZR01000031	13470_2#77	Sarcina ventriculi
ERP012217	ERS852475	ERR1022376	CYZM01000001-CYZM01000090	13470_2#79	Anaerostipes hadrus
ERP012217	ERS852476	ERR1022377	CYZP01000001-CYZP01000103	13470_2#80	Ruminococcus obeum
ERP012217	ERS852478	ERR1022379	CYZN01000001-CYZN01000067	13470_2#82	Blautia wexlerae
ERP012217	ERS852479	ERR1022380	CYZY01000001-CYZY01000186	13470_2#83	Clostridium symbiosum
ERP012217	ERS852480	ERR1022381	CZAB01000001-CZAB01000202	13470_2#84	Clostridium clostridioforme
ERP012217	ERS852481	ERR1022382	CYZK01000001-CYZK01000055	13470_2#85	Coprococcus comes
ERP012217	ERS852490	ERR1022391	CZBU01000001-CZBU01000021	13470_2#94	Eubacterium eligens
ERP012217	ERS852491	ERR1022392	CYZU01000001-CYZU01000139	13470_2#95	Eubacterium contortum
ERP012217	ERS852492	ERR1022394	CZBV01000001-CZBV01000047	14207_7#1	Eubacterium eligens
ERP012217	ERS852502	ERR1022404	CZBX01000001-CZBX01000038	14207_7#12	Ruminococcus torques
ERP012217	ERS852504	ERR1022406	CZAS01000001-CZAS01000128	14207_7#15	Flavonifractor plautii
ERP012217	ERS852493	ERR1022395	CZAH01000001-CZAH01000023	14207_7#2	Clostridium bartlettii
ERP012217	ERS852509	ERR1022411	CZAN01000001-CZAN01000111	14207_7#20	Bacteroides vulgatus
ERP012217	ERS852510	ERR1022412	CZAO01000001-CZAO01000067	14207_7#21	Bacteroides uniformis
ERP012217	ERS852511	ERR1022413	CZAP01000001-CZAP01000052	14207_7#22	Bacteroides thetaiotaomicron
ERP012217	ERS852513	ERR1022415	CZAR01000001-CZAR01000061	14207_7#24	Parabacteroides distasonis
ERP012217	ERS852514	ERR1022416	CZAQ01000001-CZAQ01000076	14207_7#25	Collinsella aerofaciens
ERP012217	ERS852518	ERR1022420	CZAT01000001-CZAT01000135	14207_7#29	Clostridium orbiscindens
ERP012217	ERS852494	ERR1022396	CZAI01000001-CZAI01000031	14207_7#3	Bacteroides caccae
ERP012217	ERS852519	ERR1022421	CZAV01000001-CZAV01000050	14207_7#30	Clostridium baratii
ERP012217	ERS852520	ERR1022422	CZAU01000001-CZAU01000080	14207_7#31	Anaerostipes hadrus
ERP012217	ERS852523	ERR1022425	CZAW01000001-CZAW01000195	14207_7#34	Blautia wexlerae
ERP012217	ERS852525	ERR1022427	CZAX01000001-CZAX01000043	14207_7#36	Coprococcus comes
ERP012217	ERS852526	ERR1022428	CZAY01000001-CZAY01000048	14207_7#37	Dorea longicatena
ERP012217	ERS852528	ERR1022430	CZAZ01000001-CZAZ01000094	14207_7#39	Clostridium hathewayi
ERP012217	ERS852530	ERR1022432	CZBJ01000001-CZBJ01000291	14207_7#41	Ruminococcus torques
ERP012217	ERS852533	ERR1022435	CZBA01000001-CZBA01000060	14207_7#44	Ruminococcus obeum
ERP012217	ERS852535	ERR1022437	CZBB01000001-CZBB01000062	14207_7#46	Fusicatenibacter saccharivorans
ERP012217	ERS852537	ERR1022439	CZBC01000001-CZBC01000080	14207_7#48	Fusicatenibacter
ERP012217	ERS852540	ERR1022442	CZBY01000001-CZBY01000047	14207_7#51	Eubacterium siraeum
ERP012217	ERS852544	ERR1022446	CZBD01000001-CZBD01000042	14207_7#55	Flavonifractor plautii
ERP012217	ERS852551	ERR1022453	CZBE01000001-CZBE01000083	14207_7#62	Anaerotruncus colihominis
ERP012217	ERS852554	ERR1022456	CZBF01000001-CZBF01000016	14207_7#65	Bacteroides uniformis
ERP012217	ERS852555	ERR1022457	CZBG01000001-CZBG01000057	14207_7#66	Bacteroides ovatus
ERP012217	ERS852556	ERR1022458	CZBK01000001-CZBK01000067	14207_7#67	Bacteroides vulgatus
ERP012217	ERS852557	ERR1022459	CZBI01000001-CZBI01000028	14207_7#68	Bacteroides thetaiotaomicron
ERP012217	ERS852558	ERR1022460	CZBL01000001-CZBL01000044	14207_7#69	Bacteroides caccae
ERP012217	ERS852497	ERR1022399	CZAJ01000001-CZAJ01000078	14207_7#7	Eubacterium rectale
ERP012217	ERS852559	ERR1022461	CZBZ01000001-CZBZ01000008	14207_7#70	Alistipes finegoldii
ERP012217	ERS852560	ERR1022462	CZBM01000001-CZBM01000045	14207_7#71	Parabacteroides distasonis
ERP012217	ERS852567	ERR1022469	CZBQ01000001-CZBQ01000580	14207_7#78	Clostridium paraputrificum
ERP012217	ERS852568	ERR1022470	CZBO01000001-CZBO01000030	14207_7#79	Clostridium baratii
ERP012217	ERS852498	ERR1022400	CZAL01000001-CZAL01000075	14207_7#8	Fusicatenibacter saccharivorans
ERP012217	ERS852569	ERR1022471	CZBP01000001-CZBP01000086	14207_7#80	Ruminococcus obeum
ERP012217	ERS852571	ERR1022473	CYXY01000001-CYXY01000037	14207_7#82	Anaerostipes hadrus
ERP012217	ERS852572	ERR1022474	CYXZ01000001-CYXZ01000101	14207_7#83	Roseburia intestinalis
ERP012217	ERS852573	ERR1022475	CYXO01000001-CYXO01000051	14207_7#84	Dorea longicatena
ERP012217	ERS852574	ERR1022476	CYXR01000001-CYXR01000068	14207_7#85	Coprococcus comes
ERP012217	ERS852575	ERR1022477	CYXU01000001-CYXU01000015	14207_7#86	Coprococcus eutactus
ERP012217	ERS852577	ERR1022479	CYYD01000001-CYYD01000111	14207_7#88	Ruminococcus torques
ERP012217	ERS852578	ERR1022480	CYYC01000001-CYYC01000090	14207_7#89	Eubacterium hallii
ERP012217	ERS852499	ERR1022401	CZAK01000001-CZAK01000021	14207_7#9	Lachnospira pectinoschiza
ERP012217	ERS852580	ERR1022482	CYXM01000001-CYXM01000069	14207_7#91	Eubacterium rectale
ERP012217	ERS852582	ERR1022484	CYXN01000001-CYXN01000086	14207_7#93	Faecalibacterium prausnitzii
ERP001362	ERS574920	ERR738429	CELV01000001-CELV01000327	14928_1#79	Shigella flexneri
ERP009745	ERS739220	ERR1045970	FAUW01000001-FAUW01000013	17059_2#1	Campylobacter fetus
ERP009745	ERS739221	ERR1045971	FAVD01000001-FAVD01000017	17059_2#2	Campylobacter fetus
ERP009745	ERS739223	ERR1045973	FAVC01000001-FAVC01000021	17059_2#4	Campylobacter fetus
ERP009745	ERS686654	ERR1069035	FAVB01000001-FAVB01000029	17150_1#75	Campylobacter fetus
ERP009745	ERS686656	ERR1069037	FAUY01000001-FAUY01000013	17150_1#77	Campylobacter fetus
ERP009745	ERS686657	ERR1069038	FAVE01000001-FAVE01000013	17150_1#78	Campylobacter fetus
ERP009745	ERS686658	ERR1069039	FAUZ01000001-FAUZ01000025	17150_1#79	Campylobacter fetus
ERP009745	ERS686659	ERR1069040	FAVF01000001-FAVF01000013	17150_1#80	Campylobacter fetus
ERP009745	ERS686660	ERR1069041	FAVG01000001-FAVG01000016	17150_1#81	Campylobacter fetus
ERP009745	ERS686661	ERR1069042	FAUU01000001-FAUU01000018	17150_1#82	Campylobacter fetus
ERP009745	ERS686662	ERR1069043	FAUX01000001-FAUX01000031	17150_1#83	Campylobacter fetus
ERP000520	ERS023466	ERR038736	CQFO01000001-CQFO01000202	6180_1#1	Mycobacterium tuberculosis
ERP000520	ERS023467	ERR038737	CQGF01000001-CQGF01000187	6180_1#2	Mycobacterium tuberculosis
ERP000520	ERS023468	ERR038738	CQFQ01000001-CQFQ01000209	6180_1#3	Mycobacterium tuberculosis
ERP000520	ERS023470	ERR038740	CQFJ01000001-CQFJ01000177	6180_1#5	Mycobacterium tuberculosis
ERP000520	ERS023471	ERR038741	CGBW01000001-CGBW01000172	6180_1#6	Mycobacterium tuberculosis
ERP000520	ERS023472	ERR038742	CGCA01000001-CGCA01000221	6180_1#7	Mycobacterium tuberculosis
ERP000520	ERS023474	ERR038744	CQFT01000001-CQFT01000189	6180_1#9	Mycobacterium tuberculosis
ERP000520	ERS023476	ERR038746	CGCP01000001-CGCP01000229	6180_2#1	Mycobacterium tuberculosis
ERP000520	ERS023485	ERR038755	CQFL01000001-CQFL01000161	6180_2#10	Mycobacterium tuberculosis
ERP000520	ERS023477	ERR038747	CQGA01000001-CQGA01000205	6180_2#2	Mycobacterium tuberculosis
ERP000520	ERS023478	ERR038748	CQEV01000001-CQEV01000199	6180_2#3	Mycobacterium tuberculosis
ERP000520	ERS023479	ERR038749	CQFK01000001-CQFK01000205	6180_2#4	Mycobacterium tuberculosis
ERP000520	ERS023480	ERR038750	CQFR01000001-CQFR01000165	6180_2#5	Mycobacterium tuberculosis
ERP000520	ERS023481	ERR038751	CQEY01000001-CQEY01000176	6180_2#6	Mycobacterium tuberculosis
ERP000520	ERS023482	ERR038752	CGGG01000001-CGGG01000166	6180_2#7	Mycobacterium tuberculosis
ERP000520	ERS023484	ERR038754	CQFX01000001-CQFX01000185	6180_2#9	Mycobacterium tuberculosis
ERP000310	ERS068916	ERR051896	CIKR01000001-CIKR01000092	6187_4#10	Streptococcus pneumoniae
ERP000310	ERS068920	ERR051898	CPRI01000001-CPRI01000098	6187_4#12	Streptococcus pneumoniae
ERP000310	ERS068937	ERR051900	CGAX01000001-CGAX01000102	6187_4#14	Streptococcus pneumoniae
ERP000310	ERS068938	ERR051901	CPQG01000001-CPQG01000074	6187_4#15	Streptococcus pneumoniae
ERP000310	ERS068944	ERR051902	CHYP01000001-CHYP01000068	6187_4#16	Streptococcus pneumoniae
ERP000310	ERS068948	ERR051903	CGAU01000001-CGAU01000073	6187_4#17	Streptococcus pneumoniae
ERP000310	ERS068563	ERR051905	CIFB01000001-CIFB01000081	6187_4#19	Streptococcus pneumoniae
ERP000310	ERS068893	ERR051888	CPPB01000001-CPPB01000205	6187_4#2	Streptococcus pneumoniae
ERP000310	ERS068894	ERR051889	CGAT01000001-CGAT01000126	6187_4#3	Streptococcus pneumoniae
ERP000310	ERS068611	ERR051921	CPQA01000001-CPQA01000081	6187_5#12	Streptococcus pneumoniae
ERP000310	ERS068614	ERR051924	CPPT01000001-CPPT01000109	6187_5#15	Streptococcus pneumoniae
ERP000310	ERS068632	ERR051930	CPTR01000001-CPTR01000101	6187_5#21	Streptococcus pneumoniae
ERP000310	ERS068666	ERR051932	CPPG01000001-CPPG01000069	6187_5#23	Streptococcus pneumoniae
ERP000310	ERS068606	ERR051917	CPNT01000001-CPNT01000086	6187_5#8	Streptococcus pneumoniae
ERP000310	ERS068695	ERR051945	CHYK01000001-CHYK01000067	6187_6#13	Streptococcus pneumoniae
ERP000310	ERS068727	ERR051948	CFIL01000001-CFIL01000077	6187_6#16	Streptococcus pneumoniae
ERP000310	ERS068736	ERR051950	CPLS01000001-CPLS01000083	6187_6#18	Streptococcus pneumoniae
ERP000310	ERS068738	ERR051951	CPLX01000001-CPLX01000076	6187_6#19	Streptococcus pneumoniae
ERP000310	ERS068753	ERR051955	CPLL01000001-CPLL01000105	6187_6#23	Streptococcus pneumoniae
ERP000310	ERS068680	ERR051936	CPLJ01000001-CPLJ01000066	6187_6#4	Streptococcus pneumoniae
ERP000310	ERS068682	ERR051938	CPQC01000001-CPQC01000102	6187_6#6	Streptococcus pneumoniae
ERP000310	ERS068683	ERR051939	CPPD01000001-CPPD01000067	6187_6#7	Streptococcus pneumoniae
ERP000310	ERS068684	ERR051940	CPLD01000001-CPLD01000075	6187_6#8	Streptococcus pneumoniae
ERP000310	ERS068776	ERR051965	CPPN01000001-CPPN01000114	6187_7#10	Streptococcus pneumoniae
ERP000310	ERS068787	ERR051966	CPOU01000001-CPOU01000101	6187_7#11	Streptococcus pneumoniae
ERP000310	ERS068796	ERR051968	CPTK01000001-CPTK01000084	6187_7#13	Streptococcus pneumoniae
ERP000310	ERS068887	ERR051978	CPMW01000001-CPMW01000070	6187_7#23	Streptococcus pneumoniae
ERP000310	ERS068770	ERR051960	CIFI01000001-CIFI01000094	6187_7#5	Streptococcus pneumoniae
ERP000310	ERS068773	ERR051963	CPOR01000001-CPOR01000091	6187_7#8	Streptococcus pneumoniae
ERP000276	ERS024222	ERR039332	CNCP01000001-CNCP01000211	6221_2#10	Mycobacterium tuberculosis
ERP000276	ERS024223	ERR039333	CNCM01000001-CNCM01000192	6221_2#11	Mycobacterium tuberculosis
ERP000276	ERS024214	ERR039324	CNCQ01000001-CNCQ01000288	6221_2#2	Mycobacterium tuberculosis
ERP000276	ERS024215	ERR039325	CNCR01000001-CNCR01000208	6221_2#3	Mycobacterium tuberculosis
ERP000276	ERS024216	ERR039326	CFRW01000001-CFRW01000202	6221_2#4	Mycobacterium tuberculosis
ERP000276	ERS024217	ERR039327	CNCU01000001-CNCU01000174	6221_2#5	Mycobacterium tuberculosis
ERP000276	ERS024218	ERR039328	CFKL01000001-CFKL01000135	6221_2#6	Mycobacterium tuberculosis
ERP000276	ERS024219	ERR039329	CNCX01000001-CNCX01000181	6221_2#7	Mycobacterium tuberculosis
ERP000276	ERS024220	ERR039330	CNCV01000001-CNCV01000152	6221_2#8	Mycobacterium tuberculosis
ERP000276	ERS024221	ERR039331	CNCS01000001-CNCS01000177	6221_2#9	Mycobacterium tuberculosis
ERP000276	ERS024225	ERR039335	CHWN01000001-CHWN01000187	6221_3#1	Mycobacterium tuberculosis
ERP000276	ERS024234	ERR039344	CNDA01000001-CNDA01000252	6221_3#10	Mycobacterium tuberculosis
ERP000276	ERS024235	ERR039345	CNDB01000001-CNDB01000232	6221_3#11	Mycobacterium tuberculosis
ERP000276	ERS024236	ERR039346	CNCT01000001-CNCT01000151	6221_3#12	Mycobacterium tuberculosis
ERP000276	ERS024226	ERR039336	CNCW01000001-CNCW01000303	6221_3#2	Mycobacterium tuberculosis
ERP000276	ERS024227	ERR039337	CNDC01000001-CNDC01000181	6221_3#3	Mycobacterium tuberculosis
ERP000276	ERS024228	ERR039338	CNDD01000001-CNDD01000161	6221_3#4	Mycobacterium tuberculosis
ERP000276	ERS024229	ERR039339	CNCZ01000001-CNCZ01000162	6221_3#5	Mycobacterium tuberculosis
ERP000276	ERS024230	ERR039340	CNCY01000001-CNCY01000137	6221_3#6	Mycobacterium tuberculosis
ERP000276	ERS024231	ERR039341	CNDF01000001-CNDF01000155	6221_3#7	Mycobacterium tuberculosis
ERP000276	ERS024233	ERR039343	CNDH01000001-CNDH01000157	6221_3#9	Mycobacterium tuberculosis
ERP000310	ERS068939	ERR051995	CPMB01000001-CPMB01000110	6237_8#17	Streptococcus pneumoniae
ERP000310	ERS068891	ERR051982	CPPQ01000001-CPPQ01000063	6237_8#4	Streptococcus pneumoniae
ERP000310	ERS068619	ERR052016	CPNX01000001-CPNX01000091	6246_2#16	Streptococcus pneumoniae
ERP000310	ERS068564	ERR052002	CPQW01000001-CPQW01000193	6246_2#2	Streptococcus pneumoniae
ERP000310	ERS068633	ERR052023	CPOS01000001-CPOS01000085	6246_2#23	Streptococcus pneumoniae
ERP000310	ERS068634	ERR052024	CPTE01000001-CPTE01000085	6246_3#1	Streptococcus pneumoniae
ERP000310	ERS068664	ERR052038	CPUK01000001-CPUK01000101	6246_3#15	Streptococcus pneumoniae
ERP000310	ERS068667	ERR052039	CPUR01000001-CPUR01000060	6246_3#16	Streptococcus pneumoniae
ERP000310	ERS068685	ERR052043	CIEP01000001-CIEP01000087	6246_3#20	Streptococcus pneumoniae
ERP000310	ERS068694	ERR052045	CPUB01000001-CPUB01000060	6246_3#22	Streptococcus pneumoniae
ERP000310	ERS068698	ERR052046	CGAP01000001-CGAP01000058	6246_3#23	Streptococcus pneumoniae
ERP000182	ERS024603	ERR039524	CXFB01000001-CXFB01000377	6246_5#1	Shigella sonnei
ERP000182	ERS024604	ERR039525	CXFD01000001-CXFD01000427	6246_5#2	Shigella sonnei
ERP000182	ERS024606	ERR039527	CXFC01000001-CXFC01000367	6246_5#4	Shigella sonnei
ERP000182	ERS024607	ERR039528	CXFE01000001-CXFE01000376	6246_5#5	Shigella sonnei
ERP000182	ERS024608	ERR039529	CXFF01000001-CXFF01000375	6246_5#6	Shigella sonnei
ERP000310	ERS068951	ERR052047	CPSJ01000001-CPSJ01000069	6259_1#1	Streptococcus pneumoniae
ERP000310	ERS068964	ERR052060	CPQZ01000001-CPQZ01000107	6259_1#14	Streptococcus pneumoniae
ERP000310	ERS068965	ERR052061	CVMP01000001-CVMP01000071	6259_1#15	Streptococcus pneumoniae
ERP000310	ERS068952	ERR052048	CPOE01000001-CPOE01000054	6259_1#2	Streptococcus pneumoniae
ERP000310	ERS068954	ERR052050	CPMP01000001-CPMP01000098	6259_1#4	Streptococcus pneumoniae
ERP000310	ERS068958	ERR052054	CHDC01000001-CHDC01000062	6259_1#8	Streptococcus pneumoniae
ERP000310	ERS068959	ERR052055	CIEQ01000001-CIEQ01000080	6259_1#9	Streptococcus pneumoniae
ERP000310	ERS069030	ERR052126	CPNO01000001-CPNO01000072	6259_4#14	Streptococcus pneumoniae
ERP000310	ERS069019	ERR052115	CPQP01000001-CPQP01000056	6259_4#3	Streptococcus pneumoniae
ERP000310	ERS069025	ERR052121	CHYM01000001-CHYM01000072	6259_4#9	Streptococcus pneumoniae
ERP000435	ERS019168	ERR039569	CJZI01000001-CJZI01000072	6259_5#10	Streptococcus pneumoniae
ERP000435	ERS019169	ERR039570	CJZJ01000001-CJZJ01000177	6259_5#11	Streptococcus pneumoniae
ERP000435	ERS019170	ERR039571	CJZL01000001-CJZL01000067	6259_5#12	Streptococcus pneumoniae
ERP000435	ERS019171	ERR039572	CJZK01000001-CJZK01000092	6259_5#13	Streptococcus pneumoniae
ERP000435	ERS019172	ERR039573	CJZM01000001-CJZM01000058	6259_5#14	Streptococcus pneumoniae
ERP000435	ERS019173	ERR039574	CFBC01000001-CFBC01000057	6259_5#15	Streptococcus pneumoniae
ERP000435	ERS019174	ERR039575	CJZP01000001-CJZP01000088	6259_5#16	Streptococcus pneumoniae
ERP000435	ERS019175	ERR039576	CJZO01000001-CJZO01000044	6259_5#17	Streptococcus pneumoniae
ERP000435	ERS019177	ERR039578	CFDV01000001-CFDV01000073	6259_5#19	Streptococcus pneumoniae
ERP000435	ERS019160	ERR039561	CJZN01000001-CJZN01000089	6259_5#2	Streptococcus pneumoniae
ERP000435	ERS019178	ERR039579	CJZR01000001-CJZR01000069	6259_5#20	Streptococcus pneumoniae
ERP000435	ERS019179	ERR039580	CJZS01000001-CJZS01000057	6259_5#21	Streptococcus pneumoniae
ERP000435	ERS019180	ERR039581	CGVP01000001-CGVP01000074	6259_5#22	Streptococcus pneumoniae
ERP000435	ERS019181	ERR039582	CJZT01000001-CJZT01000066	6259_5#23	Streptococcus pneumoniae
ERP000435	ERS019182	ERR039583	CJZV01000001-CJZV01000095	6259_5#24	Streptococcus pneumoniae
ERP000435	ERS019161	ERR039562	CJZU01000001-CJZU01000211	6259_5#3	Streptococcus pneumoniae
ERP000435	ERS019162	ERR039563	CJZW01000001-CJZW01000064	6259_5#4	Streptococcus pneumoniae
ERP000435	ERS019163	ERR039564	CJZY01000001-CJZY01000053	6259_5#5	Streptococcus pneumoniae
ERP000435	ERS019164	ERR039565	CKAA01000001-CKAA01000068	6259_5#6	Streptococcus pneumoniae
ERP000435	ERS019165	ERR039566	CJZX01000001-CJZX01000069	6259_5#7	Streptococcus pneumoniae
ERP000435	ERS019166	ERR039567	CKAB01000001-CKAB01000076	6259_5#8	Streptococcus pneumoniae
ERP000435	ERS019167	ERR039568	CHMM01000001-CHMM01000207	6259_5#9	Streptococcus pneumoniae
ERP000435	ERS019183	ERR039584	CIHD01000001-CIHD01000033	6259_6#1	Streptococcus pneumoniae
ERP000435	ERS019192	ERR039593	CKAC01000001-CKAC01000060	6259_6#10	Streptococcus pneumoniae
ERP000435	ERS019194	ERR039595	CKAD01000001-CKAD01000143	6259_6#12	Streptococcus pneumoniae
ERP000435	ERS019195	ERR039596	CKAE01000001-CKAE01000055	6259_6#13	Streptococcus pneumoniae
ERP000435	ERS019196	ERR039597	CKAH01000001-CKAH01000061	6259_6#14	Streptococcus pneumoniae
ERP000435	ERS019197	ERR039598	CKAF01000001-CKAF01000072	6259_6#15	Streptococcus pneumoniae
ERP000435	ERS019198	ERR039599	CHMU01000001-CHMU01000112	6259_6#16	Streptococcus pneumoniae
ERP000435	ERS019199	ERR039600	CKAI01000001-CKAI01000066	6259_6#17	Streptococcus pneumoniae
ERP000435	ERS019200	ERR039601	CKAJ01000001-CKAJ01000073	6259_6#18	Streptococcus pneumoniae
ERP000435	ERS019201	ERR039602	CHNK01000001-CHNK01000132	6259_6#19	Streptococcus pneumoniae
ERP000435	ERS019184	ERR039585	CKAK01000001-CKAK01000060	6259_6#2	Streptococcus pneumoniae
ERP000435	ERS019203	ERR039604	CKAO01000001-CKAO01000590	6259_6#21	Streptococcus pneumoniae
ERP000435	ERS019204	ERR039605	CKAN01000001-CKAN01000449	6259_6#22	Streptococcus pneumoniae
ERP000435	ERS019205	ERR039606	CKAM01000001-CKAM01000324	6259_6#23	Streptococcus pneumoniae
ERP000435	ERS019206	ERR039607	CKAP01000001-CKAP01000064	6259_6#24	Streptococcus pneumoniae
ERP000435	ERS019185	ERR039586	CKAQ01000001-CKAQ01000054	6259_6#3	Streptococcus pneumoniae
ERP000435	ERS019186	ERR039587	CGVV01000001-CGVV01000070	6259_6#4	Streptococcus pneumoniae
ERP000435	ERS019187	ERR039588	CKAL01000001-CKAL01000042	6259_6#5	Streptococcus pneumoniae
ERP000435	ERS019188	ERR039589	CKAT01000001-CKAT01000082	6259_6#6	Streptococcus pneumoniae
ERP000435	ERS019189	ERR039590	CKAS01000001-CKAS01000135	6259_6#7	Streptococcus pneumoniae
ERP000435	ERS019190	ERR039591	CKAR01000001-CKAR01000135	6259_6#8	Streptococcus pneumoniae
ERP000435	ERS019191	ERR039592	CGVQ01000001-CGVQ01000433	6259_6#9	Streptococcus pneumoniae
ERP000435	ERS019207	ERR039608	CKAU01000001-CKAU01000049	6259_7#1	Streptococcus pneumoniae
ERP000435	ERS019216	ERR039617	CKAV01000001-CKAV01000081	6259_7#10	Streptococcus pneumoniae
ERP000435	ERS019217	ERR039618	CHND01000001-CHND01000068	6259_7#11	Streptococcus pneumoniae
ERP000435	ERS019218	ERR039619	CHMY01000001-CHMY01000046	6259_7#12	Streptococcus pneumoniae
ERP000435	ERS019219	ERR039620	CHNN01000001-CHNN01000060	6259_7#13	Streptococcus pneumoniae
ERP000435	ERS019220	ERR039621	CKAZ01000001-CKAZ01000056	6259_7#14	Streptococcus pneumoniae
ERP000435	ERS019221	ERR039622	CFEZ01000001-CFEZ01000075	6259_7#15	Streptococcus pneumoniae
ERP000435	ERS019222	ERR039623	CKBB01000001-CKBB01000062	6259_7#16	Streptococcus pneumoniae
ERP000435	ERS019223	ERR039624	CKAY01000001-CKAY01000078	6259_7#17	Streptococcus pneumoniae
ERP000435	ERS019224	ERR039625	CKAX01000001-CKAX01000062	6259_7#18	Streptococcus pneumoniae
ERP000435	ERS019225	ERR039626	CHNI01000001-CHNI01000083	6259_7#19	Streptococcus pneumoniae
ERP000435	ERS019208	ERR039609	CKBC01000001-CKBC01000064	6259_7#2	Streptococcus pneumoniae
ERP000435	ERS019226	ERR039627	CHNM01000001-CHNM01000042	6259_7#20	Streptococcus pneumoniae
ERP000435	ERS019227	ERR039628	CFET01000001-CFET01000036	6259_7#21	Streptococcus pneumoniae
ERP000435	ERS019228	ERR039629	CKBF01000001-CKBF01000071	6259_7#22	Streptococcus pneumoniae
ERP000435	ERS019229	ERR039630	CKAW01000001-CKAW01000055	6259_7#23	Streptococcus pneumoniae
ERP000435	ERS019230	ERR039631	CHNJ01000001-CHNJ01000066	6259_7#24	Streptococcus pneumoniae
ERP000435	ERS019209	ERR039610	CFFA01000001-CFFA01000082	6259_7#3	Streptococcus pneumoniae
ERP000435	ERS019210	ERR039611	CKBI01000001-CKBI01000056	6259_7#4	Streptococcus pneumoniae
ERP000435	ERS019211	ERR039612	CKBA01000001-CKBA01000039	6259_7#5	Streptococcus pneumoniae
ERP000435	ERS019212	ERR039613	CKBH01000001-CKBH01000069	6259_7#6	Streptococcus pneumoniae
ERP000435	ERS019213	ERR039614	CKBJ01000001-CKBJ01000060	6259_7#7	Streptococcus pneumoniae
ERP000435	ERS019214	ERR039615	CKBK01000001-CKBK01000058	6259_7#8	Streptococcus pneumoniae
ERP000435	ERS019215	ERR039616	CILX01000001-CILX01000079	6259_7#9	Streptococcus pneumoniae
ERP000435	ERS019231	ERR039632	CKBL01000001-CKBL01000104	6259_8#1	Streptococcus pneumoniae
ERP000435	ERS019240	ERR039641	CGVT01000001-CGVT01000069	6259_8#10	Streptococcus pneumoniae
ERP000435	ERS019241	ERR039642	CKBG01000001-CKBG01000062	6259_8#11	Streptococcus pneumoniae
ERP000435	ERS019243	ERR039644	CIHI01000001-CIHI01000050	6259_8#13	Streptococcus pneumoniae
ERP000435	ERS019244	ERR039645	CKBE01000001-CKBE01000082	6259_8#14	Streptococcus pneumoniae
ERP000435	ERS019245	ERR039646	CKBN01000001-CKBN01000086	6259_8#15	Streptococcus pneumoniae
ERP000435	ERS019246	ERR039647	CKBO01000001-CKBO01000161	6259_8#16	Streptococcus pneumoniae
ERP000435	ERS019247	ERR039648	CKBM01000001-CKBM01000125	6259_8#17	Streptococcus pneumoniae
ERP000435	ERS019248	ERR039649	CKBD01000001-CKBD01000119	6259_8#18	Streptococcus pneumoniae
ERP000435	ERS019249	ERR039650	CKBP01000001-CKBP01000059	6259_8#19	Streptococcus pneumoniae
ERP000435	ERS019232	ERR039633	CGVU01000001-CGVU01000063	6259_8#2	Streptococcus pneumoniae
ERP000435	ERS019250	ERR039651	CGVR01000001-CGVR01000645	6259_8#20	Streptococcus pneumoniae
ERP000435	ERS019251	ERR039652	CFCP01000001-CFCP01000129	6259_8#21	Streptococcus pneumoniae
ERP000435	ERS019252	ERR039653	CKBT01000001-CKBT01000069	6259_8#22	Streptococcus pneumoniae
ERP000435	ERS019253	ERR039654	CKBQ01000001-CKBQ01000067	6259_8#23	Streptococcus pneumoniae
ERP000435	ERS019254	ERR039655	CKBR01000001-CKBR01000035	6259_8#24	Streptococcus pneumoniae
ERP000435	ERS019233	ERR039634	CKBU01000001-CKBU01000074	6259_8#3	Streptococcus pneumoniae
ERP000435	ERS019234	ERR039635	CKBS01000001-CKBS01000061	6259_8#4	Streptococcus pneumoniae
ERP000435	ERS019235	ERR039636	CIBS01000001-CIBS01000078	6259_8#5	Streptococcus pneumoniae
ERP000435	ERS019236	ERR039637	CKBW01000001-CKBW01000078	6259_8#6	Streptococcus pneumoniae
ERP000435	ERS019237	ERR039638	CKBV01000001-CKBV01000082	6259_8#7	Streptococcus pneumoniae
ERP000435	ERS019238	ERR039639	CKBX01000001-CKBX01000051	6259_8#8	Streptococcus pneumoniae
ERP000276	ERS024285	ERR040086	CNDJ01000001-CNDJ01000183	6280_3#1	Mycobacterium tuberculosis
ERP000276	ERS024294	ERR040095	CNDI01000001-CNDI01000168	6280_3#10	Mycobacterium tuberculosis
ERP000276	ERS024295	ERR040096	CNDK01000001-CNDK01000151	6280_3#11	Mycobacterium tuberculosis
ERP000276	ERS024296	ERR040097	CNDL01000001-CNDL01000141	6280_3#12	Mycobacterium tuberculosis
ERP000276	ERS024286	ERR040087	CNDM01000001-CNDM01000197	6280_3#2	Mycobacterium tuberculosis
ERP000276	ERS024287	ERR040088	CNDO01000001-CNDO01000182	6280_3#3	Mycobacterium tuberculosis
ERP000276	ERS024288	ERR040089	CNDN01000001-CNDN01000155	6280_3#4	Mycobacterium tuberculosis
ERP000276	ERS024289	ERR040090	CNDQ01000001-CNDQ01000165	6280_3#5	Mycobacterium tuberculosis
ERP000276	ERS024290	ERR040091	CNDP01000001-CNDP01000147	6280_3#6	Mycobacterium tuberculosis
ERP000276	ERS024292	ERR040093	CNDR01000001-CNDR01000169	6280_3#8	Mycobacterium tuberculosis
ERP000276	ERS024293	ERR040094	CNDS01000001-CNDS01000150	6280_3#9	Mycobacterium tuberculosis
ERP000276	ERS024297	ERR040098	CNDV01000001-CNDV01000156	6280_4#1	Mycobacterium tuberculosis
ERP000276	ERS024306	ERR040107	CNDW01000001-CNDW01000171	6280_4#10	Mycobacterium tuberculosis
ERP000276	ERS024307	ERR040108	CNDX01000001-CNDX01000193	6280_4#11	Mycobacterium tuberculosis
ERP000276	ERS024308	ERR040109	CNDU01000001-CNDU01000147	6280_4#12	Mycobacterium tuberculosis
ERP000276	ERS024298	ERR040099	CNDT01000001-CNDT01000213	6280_4#2	Mycobacterium tuberculosis
ERP000276	ERS024299	ERR040100	CNEA01000001-CNEA01000162	6280_4#3	Mycobacterium tuberculosis
ERP000276	ERS024300	ERR040101	CFMF01000001-CFMF01000157	6280_4#4	Mycobacterium tuberculosis
ERP000276	ERS024301	ERR040102	CNDY01000001-CNDY01000157	6280_4#5	Mycobacterium tuberculosis
ERP000276	ERS024302	ERR040103	CNDZ01000001-CNDZ01000127	6280_4#6	Mycobacterium tuberculosis
ERP000276	ERS024303	ERR040104	CNEC01000001-CNEC01000172	6280_4#7	Mycobacterium tuberculosis
ERP000276	ERS024304	ERR040105	CFHY01000001-CFHY01000153	6280_4#8	Mycobacterium tuberculosis
ERP000276	ERS024305	ERR040106	CFHZ01000001-CFHZ01000157	6280_4#9	Mycobacterium tuberculosis
ERP000520	ERS023435	ERR040112	CQGB01000001-CQGB01000283	6280_6#1	Mycobacterium tuberculosis
ERP000520	ERS023444	ERR040121	CQEX01000001-CQEX01000326	6280_6#10	Mycobacterium tuberculosis
ERP000520	ERS023445	ERR040122	CQGD01000001-CQGD01000224	6280_6#11	Mycobacterium tuberculosis
ERP000520	ERS023436	ERR040113	CQFM01000001-CQFM01000450	6280_6#2	Mycobacterium tuberculosis
ERP000520	ERS023437	ERR040114	CQFC01000001-CQFC01000513	6280_6#3	Mycobacterium tuberculosis
ERP000520	ERS023438	ERR040115	CQFS01000001-CQFS01000237	6280_6#4	Mycobacterium tuberculosis
ERP000520	ERS023439	ERR040116	CQFZ01000001-CQFZ01000197	6280_6#5	Mycobacterium tuberculosis
ERP000520	ERS023440	ERR040117	CQFD01000001-CQFD01000217	6280_6#6	Mycobacterium tuberculosis
ERP000520	ERS023441	ERR040118	CQFY01000001-CQFY01000377	6280_6#7	Mycobacterium tuberculosis
ERP000520	ERS023442	ERR040119	CQFV01000001-CQFV01000317	6280_6#8	Mycobacterium tuberculosis
ERP000520	ERS023443	ERR040120	CQFP01000001-CQFP01000242	6280_6#9	Mycobacterium tuberculosis
ERP000520	ERS023446	ERR040123	CQGE01000001-CQGE01000291	6280_7#1	Mycobacterium tuberculosis
ERP000520	ERS023455	ERR040132	CIFK01000001-CIFK01000464	6280_7#10	Mycobacterium tuberculosis
ERP000520	ERS023447	ERR040124	CQFA01000001-CQFA01000496	6280_7#2	Mycobacterium tuberculosis
ERP000520	ERS023448	ERR040125	CHDU01000001-CHDU01000420	6280_7#3	Mycobacterium tuberculosis
ERP000520	ERS023449	ERR040126	CQEZ01000001-CQEZ01000291	6280_7#4	Mycobacterium tuberculosis
ERP000520	ERS023450	ERR040127	CQGC01000001-CQGC01000230	6280_7#5	Mycobacterium tuberculosis
ERP000520	ERS023451	ERR040128	CQFU01000001-CQFU01000194	6280_7#6	Mycobacterium tuberculosis
ERP000520	ERS023452	ERR040129	CQFH01000001-CQFH01000385	6280_7#7	Mycobacterium tuberculosis
ERP000520	ERS023453	ERR040130	CHZG01000001-CHZG01000330	6280_7#8	Mycobacterium tuberculosis
ERP000520	ERS023454	ERR040131	CFNZ01000001-CFNZ01000233	6280_7#9	Mycobacterium tuberculosis
ERP000520	ERS023456	ERR040133	CQFE01000001-CQFE01000446	6280_8#1	Mycobacterium tuberculosis
ERP000520	ERS023465	ERR040142	CHZF01000001-CHZF01000423	6280_8#10	Mycobacterium tuberculosis
ERP000520	ERS023457	ERR040134	CGCN01000001-CGCN01000551	6280_8#2	Mycobacterium tuberculosis
ERP000520	ERS023458	ERR040135	CQFF01000001-CQFF01000441	6280_8#3	Mycobacterium tuberculosis
ERP000520	ERS023459	ERR040136	CQFB01000001-CQFB01000458	6280_8#4	Mycobacterium tuberculosis
ERP000520	ERS023460	ERR040137	CFKG01000001-CFKG01000270	6280_8#5	Mycobacterium tuberculosis
ERP000520	ERS023461	ERR040138	CIFN01000001-CIFN01000212	6280_8#6	Mycobacterium tuberculosis
ERP000520	ERS023462	ERR040139	CQFW01000001-CQFW01000278	6280_8#7	Mycobacterium tuberculosis
ERP000520	ERS023463	ERR040140	CQFI01000001-CQFI01000405	6280_8#8	Mycobacterium tuberculosis
ERP000520	ERS023464	ERR040141	CIFP01000001-CIFP01000300	6280_8#9	Mycobacterium tuberculosis
ERP000310	ERS069007	ERR052146	CIEX01000001-CIEX01000056	6289_8#13	Streptococcus pneumoniae
ERP000310	ERS069013	ERR052152	CVMN01000001-CVMN01000065	6289_8#19	Streptococcus pneumoniae
ERP000310	ERS068998	ERR052137	CPPM01000001-CPPM01000062	6289_8#4	Streptococcus pneumoniae
ERP000310	ERS069002	ERR052141	CVMS01000001-CVMS01000128	6289_8#8	Streptococcus pneumoniae
ERP000568	ERS025876	ERR042775	CXOG01000001-CXOG01000382	6350_1#1	Shigella sonnei
ERP000568	ERS025885	ERR042784	CXFG01000001-CXFG01000374	6350_1#10	Shigella sonnei
ERP000568	ERS025886	ERR042785	CXFH01000001-CXFH01000397	6350_1#11	Shigella sonnei
ERP000568	ERS025887	ERR042786	CXFI01000001-CXFI01000398	6350_1#12	Shigella sonnei
ERP000568	ERS025888	ERR042787	CXFJ01000001-CXFJ01000406	6350_1#13	Shigella sonnei
ERP000568	ERS025889	ERR042788	CXFL01000001-CXFL01000377	6350_1#14	Shigella sonnei
ERP000568	ERS025890	ERR042789	CXFK01000001-CXFK01000360	6350_1#15	Shigella sonnei
ERP000568	ERS025891	ERR042790	CXFM01000001-CXFM01000361	6350_1#16	Shigella sonnei
ERP000568	ERS025892	ERR042791	CXFN01000001-CXFN01000367	6350_1#17	Shigella sonnei
ERP000568	ERS025893	ERR042792	CXFO01000001-CXFO01000367	6350_1#18	Shigella sonnei
ERP000568	ERS025894	ERR042793	CXFP01000001-CXFP01000378	6350_1#19	Shigella sonnei
ERP000568	ERS025877	ERR042776	CXFQ01000001-CXFQ01000381	6350_1#2	Shigella sonnei
ERP000568	ERS025895	ERR042794	CXFR01000001-CXFR01000385	6350_1#20	Shigella sonnei
ERP000568	ERS025896	ERR042795	CXFS01000001-CXFS01000374	6350_1#21	Shigella sonnei
ERP000568	ERS025878	ERR042777	CXFU01000001-CXFU01000387	6350_1#3	Shigella sonnei
ERP000568	ERS025879	ERR042778	CXFT01000001-CXFT01000367	6350_1#4	Shigella sonnei
ERP000568	ERS025880	ERR042779	CXFV01000001-CXFV01000377	6350_1#5	Shigella sonnei
ERP000568	ERS025881	ERR042780	CXFW01000001-CXFW01000374	6350_1#6	Shigella sonnei
ERP000568	ERS025883	ERR042782	CXFX01000001-CXFX01000386	6350_1#8	Shigella sonnei
ERP000568	ERS025884	ERR042783	CXFY01000001-CXFY01000365	6350_1#9	Shigella sonnei
ERP000633	ERS034625	ERR044560	CTZL01000001-CTZL01000031	6401_6#1	Staphylococcus aureus
ERP000633	ERS034634	ERR044569	CTZN01000001-CTZN01000035	6401_6#10	Staphylococcus aureus
ERP000633	ERS034635	ERR044570	CTZS01000001-CTZS01000026	6401_6#11	Staphylococcus aureus
ERP000633	ERS034637	ERR044572	CTZX01000001-CTZX01000032	6401_6#13	Staphylococcus aureus
ERP000633	ERS034638	ERR044573	CTZV01000001-CTZV01000030	6401_6#14	Staphylococcus aureus
ERP000633	ERS034639	ERR044574	CUAE01000001-CUAE01000031	6401_6#15	Staphylococcus aureus
ERP000633	ERS034640	ERR044575	CTZQ01000001-CTZQ01000037	6401_6#16	Staphylococcus aureus
ERP000633	ERS034641	ERR044576	CTZT01000001-CTZT01000041	6401_6#17	Staphylococcus aureus
ERP000633	ERS034642	ERR044577	CTZR01000001-CTZR01000032	6401_6#18	Staphylococcus aureus
ERP000633	ERS034643	ERR044578	CUAD01000001-CUAD01000040	6401_6#19	Staphylococcus aureus
ERP000633	ERS034626	ERR044561	CTZY01000001-CTZY01000028	6401_6#2	Staphylococcus aureus
ERP000633	ERS034644	ERR044579	CUAA01000001-CUAA01000033	6401_6#20	Staphylococcus aureus
ERP000633	ERS034645	ERR044580	CTZU01000001-CTZU01000023	6401_6#21	Staphylococcus aureus
ERP000633	ERS034646	ERR044581	CUAI01000001-CUAI01000030	6401_6#22	Staphylococcus aureus
ERP000633	ERS034627	ERR044562	CUAC01000001-CUAC01000032	6401_6#3	Staphylococcus aureus
ERP000633	ERS034628	ERR044563	CUAB01000001-CUAB01000035	6401_6#4	Staphylococcus aureus
ERP000633	ERS034629	ERR044564	CUAF01000001-CUAF01000034	6401_6#5	Staphylococcus aureus
ERP000633	ERS034630	ERR044565	CUAG01000001-CUAG01000036	6401_6#6	Staphylococcus aureus
ERP000633	ERS034631	ERR044566	CUAJ01000001-CUAJ01000035	6401_6#7	Staphylococcus aureus
ERP000633	ERS034632	ERR044567	CUAK01000001-CUAK01000033	6401_6#8	Staphylococcus aureus
ERP000633	ERS034633	ERR044568	CUAM01000001-CUAM01000026	6401_6#9	Staphylococcus aureus
ERP000633	ERS034647	ERR044582	CUAO01000001-CUAO01000024	6401_7#1	Staphylococcus aureus
ERP000633	ERS034656	ERR044591	CUAP01000001-CUAP01000027	6401_7#10	Staphylococcus aureus
ERP000633	ERS034657	ERR044592	CUAR01000001-CUAR01000028	6401_7#11	Staphylococcus aureus
ERP000633	ERS034658	ERR044593	CUAS01000001-CUAS01000029	6401_7#12	Staphylococcus aureus
ERP000633	ERS034659	ERR044594	CUAT01000001-CUAT01000036	6401_7#13	Staphylococcus aureus
ERP000633	ERS034660	ERR044595	CUAV01000001-CUAV01000036	6401_7#14	Staphylococcus aureus
ERP000633	ERS034661	ERR044596	CUAU01000001-CUAU01000026	6401_7#15	Staphylococcus aureus
ERP000633	ERS034662	ERR044597	CUAW01000001-CUAW01000034	6401_7#16	Staphylococcus aureus
ERP000633	ERS034663	ERR044598	CUAX01000001-CUAX01000026	6401_7#17	Staphylococcus aureus
ERP000633	ERS034664	ERR044599	CUBA01000001-CUBA01000038	6401_7#18	Staphylococcus aureus
ERP000633	ERS034665	ERR044600	CUAY01000001-CUAY01000026	6401_7#19	Staphylococcus aureus
ERP000633	ERS034648	ERR044583	CUAZ01000001-CUAZ01000028	6401_7#2	Staphylococcus aureus
ERP000633	ERS034666	ERR044601	CUBD01000001-CUBD01000031	6401_7#20	Staphylococcus aureus
ERP000633	ERS034667	ERR044602	CUBC01000001-CUBC01000038	6401_7#21	Staphylococcus aureus
ERP000633	ERS034649	ERR044584	CUBF01000001-CUBF01000028	6401_7#3	Staphylococcus aureus
ERP000633	ERS034650	ERR044585	CUBK01000001-CUBK01000026	6401_7#4	Staphylococcus aureus
ERP000633	ERS034651	ERR044586	CUBJ01000001-CUBJ01000027	6401_7#5	Staphylococcus aureus
ERP000633	ERS034652	ERR044587	CUBE01000001-CUBE01000027	6401_7#6	Staphylococcus aureus
ERP000633	ERS034653	ERR044588	CUBM01000001-CUBM01000027	6401_7#7	Staphylococcus aureus
ERP000633	ERS034654	ERR044589	CUBG01000001-CUBG01000027	6401_7#8	Staphylococcus aureus
ERP000633	ERS034655	ERR044590	CUBH01000001-CUBH01000031	6401_7#9	Staphylococcus aureus
ERP000413	ERS096127	ERR097362	CMWX01000001-CMWX01000095	6406_5#1	Streptococcus pneumoniae
ERP000413	ERS096130	ERR097365	CHAR01000001-CHAR01000126	6406_5#4	Streptococcus pneumoniae
ERP000413	ERS096132	ERR097367	CMWZ01000001-CMWZ01000106	6406_5#6	Streptococcus pneumoniae
ERP000413	ERS096133	ERR097368	CMWV01000001-CMWV01000101	6406_5#7	Streptococcus pneumoniae
ERP000633	ERS034603	ERR045052	CUBI01000001-CUBI01000038	6437_8#1	Staphylococcus aureus
ERP000633	ERS034614	ERR045063	CUBO01000001-CUBO01000035	6437_8#12	Staphylococcus aureus
ERP000633	ERS034615	ERR045064	CUBR01000001-CUBR01000026	6437_8#13	Staphylococcus aureus
ERP000633	ERS034617	ERR045066	CUBT01000001-CUBT01000028	6437_8#15	Staphylococcus aureus
ERP000633	ERS034618	ERR045067	CUBQ01000001-CUBQ01000031	6437_8#16	Staphylococcus aureus
ERP000633	ERS034619	ERR045068	CUBS01000001-CUBS01000037	6437_8#17	Staphylococcus aureus
ERP000633	ERS034620	ERR045069	CUBU01000001-CUBU01000037	6437_8#18	Staphylococcus aureus
ERP000633	ERS034621	ERR045070	CUBV01000001-CUBV01000032	6437_8#19	Staphylococcus aureus
ERP000633	ERS034604	ERR045053	CUBW01000001-CUBW01000026	6437_8#2	Staphylococcus aureus
ERP000633	ERS034622	ERR045071	CUBX01000001-CUBX01000032	6437_8#20	Staphylococcus aureus
ERP000633	ERS034623	ERR045072	CUBY01000001-CUBY01000032	6437_8#21	Staphylococcus aureus
ERP000633	ERS034605	ERR045054	CUCC01000001-CUCC01000031	6437_8#3	Staphylococcus aureus
ERP000633	ERS034607	ERR045056	CUCD01000001-CUCD01000037	6437_8#5	Staphylococcus aureus
ERP000633	ERS034608	ERR045057	CUCE01000001-CUCE01000037	6437_8#6	Staphylococcus aureus
ERP000633	ERS034609	ERR045058	CUCG01000001-CUCG01000033	6437_8#7	Staphylococcus aureus
ERP000633	ERS034610	ERR045059	CUCH01000001-CUCH01000036	6437_8#8	Staphylococcus aureus
ERP000633	ERS034611	ERR045060	CUCF01000001-CUCF01000032	6437_8#9	Staphylococcus aureus
ERP000182	ERS024589	ERR045199	CXFZ01000001-CXFZ01000403	6496_8#11	Shigella sonnei
ERP000182	ERS024590	ERR045200	CXGA01000001-CXGA01000415	6496_8#12	Shigella sonnei
ERP000182	ERS024584	ERR045194	CXGC01000001-CXGC01000389	6496_8#6	Shigella sonnei
ERP000276	ERS027595	ERR046729	CNEB01000001-CNEB01000223	6540_1#1	Mycobacterium tuberculosis
ERP000276	ERS027604	ERR046738	CNED01000001-CNED01000190	6540_1#10	Mycobacterium tuberculosis
ERP000276	ERS027605	ERR046739	CNEE01000001-CNEE01000199	6540_1#11	Mycobacterium tuberculosis
ERP000276	ERS027607	ERR046741	CNEF01000001-CNEF01000206	6540_1#13	Mycobacterium tuberculosis
ERP000276	ERS027609	ERR046743	CNEG01000001-CNEG01000211	6540_1#15	Mycobacterium tuberculosis
ERP000276	ERS027610	ERR046744	CFMI01000001-CFMI01000194	6540_1#16	Mycobacterium tuberculosis
ERP000276	ERS027611	ERR046745	CNEH01000001-CNEH01000205	6540_1#17	Mycobacterium tuberculosis
ERP000276	ERS027612	ERR046746	CNEI01000001-CNEI01000193	6540_1#18	Mycobacterium tuberculosis
ERP000276	ERS027613	ERR046747	CNEJ01000001-CNEJ01000157	6540_1#19	Mycobacterium tuberculosis
ERP000276	ERS027596	ERR046730	CNEK01000001-CNEK01000195	6540_1#2	Mycobacterium tuberculosis
ERP000276	ERS027614	ERR046748	CNEM01000001-CNEM01000165	6540_1#20	Mycobacterium tuberculosis
ERP000276	ERS027615	ERR046749	CNEL01000001-CNEL01000156	6540_1#21	Mycobacterium tuberculosis
ERP000276	ERS027617	ERR046751	CNEN01000001-CNEN01000190	6540_1#23	Mycobacterium tuberculosis
ERP000276	ERS027618	ERR046752	CNEO01000001-CNEO01000198	6540_1#24	Mycobacterium tuberculosis
ERP000276	ERS027598	ERR046732	CNEP01000001-CNEP01000315	6540_1#4	Mycobacterium tuberculosis
ERP000276	ERS027599	ERR046733	CNEQ01000001-CNEQ01000209	6540_1#5	Mycobacterium tuberculosis
ERP000276	ERS027600	ERR046734	CNES01000001-CNES01000186	6540_1#6	Mycobacterium tuberculosis
ERP000276	ERS027601	ERR046735	CFRZ01000001-CFRZ01000229	6540_1#7	Mycobacterium tuberculosis
ERP000276	ERS027602	ERR046736	CNEV01000001-CNEV01000225	6540_1#8	Mycobacterium tuberculosis
ERP000276	ERS027603	ERR046737	CNET01000001-CNET01000198	6540_1#9	Mycobacterium tuberculosis
ERP000276	ERS027619	ERR046753	CNEU01000001-CNEU01000200	6540_2#1	Mycobacterium tuberculosis
ERP000276	ERS027628	ERR046762	CFJE01000001-CFJE01000205	6540_2#10	Mycobacterium tuberculosis
ERP000276	ERS027629	ERR046763	CNER01000001-CNER01000187	6540_2#11	Mycobacterium tuberculosis
ERP000276	ERS027630	ERR046764	CNEX01000001-CNEX01000156	6540_2#12	Mycobacterium tuberculosis
ERP000276	ERS027631	ERR046765	CNEW01000001-CNEW01000175	6540_2#13	Mycobacterium tuberculosis
ERP000276	ERS027632	ERR046766	CNFB01000001-CNFB01000169	6540_2#14	Mycobacterium tuberculosis
ERP000276	ERS027633	ERR046767	CNEY01000001-CNEY01000206	6540_2#15	Mycobacterium tuberculosis
ERP000276	ERS027634	ERR046768	CFJH01000001-CFJH01000181	6540_2#16	Mycobacterium tuberculosis
ERP000276	ERS027635	ERR046769	CNFE01000001-CNFE01000237	6540_2#17	Mycobacterium tuberculosis
ERP000276	ERS027636	ERR046770	CNEZ01000001-CNEZ01000318	6540_2#18	Mycobacterium tuberculosis
ERP000276	ERS027637	ERR046771	CNFC01000001-CNFC01000330	6540_2#19	Mycobacterium tuberculosis
ERP000276	ERS027620	ERR046754	CNFA01000001-CNFA01000210	6540_2#2	Mycobacterium tuberculosis
ERP000276	ERS027638	ERR046772	CNFF01000001-CNFF01000180	6540_2#20	Mycobacterium tuberculosis
ERP000276	ERS027639	ERR046773	CNFG01000001-CNFG01000238	6540_2#21	Mycobacterium tuberculosis
ERP000276	ERS027641	ERR046775	CNFH01000001-CNFH01000200	6540_2#23	Mycobacterium tuberculosis
ERP000276	ERS027642	ERR046776	CNFD01000001-CNFD01000163	6540_2#24	Mycobacterium tuberculosis
ERP000276	ERS027621	ERR046755	CFJD01000001-CFJD01000184	6540_2#3	Mycobacterium tuberculosis
ERP000276	ERS027622	ERR046756	CNFJ01000001-CNFJ01000173	6540_2#4	Mycobacterium tuberculosis
ERP000276	ERS027624	ERR046758	CNFI01000001-CNFI01000187	6540_2#6	Mycobacterium tuberculosis
ERP000276	ERS027625	ERR046759	CNFK01000001-CNFK01000152	6540_2#7	Mycobacterium tuberculosis
ERP000276	ERS027626	ERR046760	CHIK01000001-CHIK01000152	6540_2#8	Mycobacterium tuberculosis
ERP000276	ERS027627	ERR046761	CNFM01000001-CNFM01000152	6540_2#9	Mycobacterium tuberculosis
ERP000276	ERS027643	ERR046777	CNFL01000001-CNFL01000169	6540_3#1	Mycobacterium tuberculosis
ERP000276	ERS027657	ERR046791	CNFN01000001-CNFN01000200	6540_3#15	Mycobacterium tuberculosis
ERP000276	ERS027658	ERR046792	CFSF01000001-CFSF01000155	6540_3#16	Mycobacterium tuberculosis
ERP000276	ERS027660	ERR046794	CIIG01000001-CIIG01000157	6540_3#18	Mycobacterium tuberculosis
ERP000276	ERS027662	ERR046796	CNFO01000001-CNFO01000132	6540_3#20	Mycobacterium tuberculosis
ERP000276	ERS027663	ERR046797	CHWL01000001-CHWL01000160	6540_3#21	Mycobacterium tuberculosis
ERP000276	ERS027664	ERR046798	CNFX01000001-CNFX01000161	6540_3#22	Mycobacterium tuberculosis
ERP000276	ERS027665	ERR046799	CNFY01000001-CNFY01000149	6540_3#23	Mycobacterium tuberculosis
ERP000276	ERS027645	ERR046779	CNFZ01000001-CNFZ01000182	6540_3#3	Mycobacterium tuberculosis
ERP000276	ERS027647	ERR046781	CNGA01000001-CNGA01000159	6540_3#5	Mycobacterium tuberculosis
ERP000276	ERS027648	ERR046782	CNGB01000001-CNGB01000157	6540_3#6	Mycobacterium tuberculosis
ERP000276	ERS027649	ERR046783	CNGD01000001-CNGD01000147	6540_3#7	Mycobacterium tuberculosis
ERP000276	ERS027650	ERR046784	CNGC01000001-CNGC01000170	6540_3#8	Mycobacterium tuberculosis
ERP000276	ERS027651	ERR046785	CIEA01000001-CIEA01000176	6540_3#9	Mycobacterium tuberculosis
ERP000276	ERS027685	ERR046819	CNGF01000001-CNGF01000166	6540_4#19	Mycobacterium tuberculosis
ERP000276	ERS027686	ERR046820	CHWO01000001-CHWO01000158	6540_4#20	Mycobacterium tuberculosis
ERP000276	ERS027687	ERR046821	CNGH01000001-CNGH01000131	6540_4#21	Mycobacterium tuberculosis
ERP000276	ERS027688	ERR046822	CFMH01000001-CFMH01000192	6540_4#22	Mycobacterium tuberculosis
ERP000276	ERS027689	ERR046823	CNGK01000001-CNGK01000200	6540_4#23	Mycobacterium tuberculosis
ERP000276	ERS027690	ERR046824	CNGJ01000001-CNGJ01000193	6540_4#24	Mycobacterium tuberculosis
ERP000276	ERS031474	ERR046825	CNGI01000001-CNGI01000172	6540_5#1	Mycobacterium tuberculosis
ERP000276	ERS031483	ERR046834	CNGM01000001-CNGM01000161	6540_5#10	Mycobacterium tuberculosis
ERP000276	ERS031485	ERR046836	CNGL01000001-CNGL01000171	6540_5#12	Mycobacterium tuberculosis
ERP000276	ERS031486	ERR046837	CNGN01000001-CNGN01000190	6540_5#13	Mycobacterium tuberculosis
ERP000276	ERS031487	ERR046838	CNGQ01000001-CNGQ01000196	6540_5#14	Mycobacterium tuberculosis
ERP000276	ERS031488	ERR046839	CNGR01000001-CNGR01000170	6540_5#15	Mycobacterium tuberculosis
ERP000276	ERS031489	ERR046840	CNGW01000001-CNGW01000212	6540_5#16	Mycobacterium tuberculosis
ERP000276	ERS031490	ERR046841	CNGO01000001-CNGO01000195	6540_5#17	Mycobacterium tuberculosis
ERP000276	ERS031491	ERR046842	CNGT01000001-CNGT01000213	6540_5#18	Mycobacterium tuberculosis
ERP000276	ERS031492	ERR046843	CNGP01000001-CNGP01000174	6540_5#19	Mycobacterium tuberculosis
ERP000276	ERS031493	ERR046844	CNGS01000001-CNGS01000165	6540_5#20	Mycobacterium tuberculosis
ERP000276	ERS031494	ERR046845	CNGX01000001-CNGX01000174	6540_5#21	Mycobacterium tuberculosis
ERP000276	ERS031495	ERR046846	CNGV01000001-CNGV01000181	6540_5#22	Mycobacterium tuberculosis
ERP000276	ERS031496	ERR046847	CNGU01000001-CNGU01000159	6540_5#23	Mycobacterium tuberculosis
ERP000276	ERS031497	ERR046848	CNGZ01000001-CNGZ01000192	6540_5#24	Mycobacterium tuberculosis
ERP000276	ERS031480	ERR046831	CNGY01000001-CNGY01000186	6540_5#7	Mycobacterium tuberculosis
ERP000276	ERS031481	ERR046832	CNHC01000001-CNHC01000166	6540_5#8	Mycobacterium tuberculosis
ERP000276	ERS031482	ERR046833	CNHA01000001-CNHA01000145	6540_5#9	Mycobacterium tuberculosis
ERP000276	ERS031498	ERR046849	CNHD01000001-CNHD01000181	6540_6#1	Mycobacterium tuberculosis
ERP000276	ERS031507	ERR046858	CNHB01000001-CNHB01000192	6540_6#10	Mycobacterium tuberculosis
ERP000276	ERS031508	ERR046859	CIDL01000001-CIDL01000151	6540_6#11	Mycobacterium tuberculosis
ERP000276	ERS031509	ERR046860	CFKM01000001-CFKM01000175	6540_6#12	Mycobacterium tuberculosis
ERP000276	ERS031510	ERR046861	CNHG01000001-CNHG01000198	6540_6#13	Mycobacterium tuberculosis
ERP000276	ERS031511	ERR046862	CHBA01000001-CHBA01000176	6540_6#14	Mycobacterium tuberculosis
ERP000276	ERS031512	ERR046863	CNHF01000001-CNHF01000163	6540_6#15	Mycobacterium tuberculosis
ERP000276	ERS031513	ERR046864	CNHE01000001-CNHE01000160	6540_6#16	Mycobacterium tuberculosis
ERP000276	ERS031514	ERR046865	CNHH01000001-CNHH01000152	6540_6#17	Mycobacterium tuberculosis
ERP000276	ERS031515	ERR046866	CNHI01000001-CNHI01000181	6540_6#18	Mycobacterium tuberculosis
ERP000276	ERS031516	ERR046867	CFIA01000001-CFIA01000160	6540_6#19	Mycobacterium tuberculosis
ERP000276	ERS031499	ERR046850	CNHJ01000001-CNHJ01000169	6540_6#2	Mycobacterium tuberculosis
ERP000276	ERS031517	ERR046868	CNHK01000001-CNHK01000164	6540_6#20	Mycobacterium tuberculosis
ERP000276	ERS031518	ERR046869	CNHL01000001-CNHL01000138	6540_6#21	Mycobacterium tuberculosis
ERP000276	ERS031519	ERR046870	CNHM01000001-CNHM01000144	6540_6#22	Mycobacterium tuberculosis
ERP000276	ERS031520	ERR046871	CNHN01000001-CNHN01000173	6540_6#23	Mycobacterium tuberculosis
ERP000276	ERS031521	ERR046872	CNHO01000001-CNHO01000193	6540_6#24	Mycobacterium tuberculosis
ERP000276	ERS031500	ERR046851	CNHR01000001-CNHR01000171	6540_6#3	Mycobacterium tuberculosis
ERP000276	ERS031501	ERR046852	CNHQ01000001-CNHQ01000159	6540_6#4	Mycobacterium tuberculosis
ERP000276	ERS031502	ERR046853	CNHS01000001-CNHS01000153	6540_6#5	Mycobacterium tuberculosis
ERP000276	ERS031503	ERR046854	CNHU01000001-CNHU01000174	6540_6#6	Mycobacterium tuberculosis
ERP000276	ERS031504	ERR046855	CNHP01000001-CNHP01000162	6540_6#7	Mycobacterium tuberculosis
ERP000276	ERS031505	ERR046856	CNHT01000001-CNHT01000145	6540_6#8	Mycobacterium tuberculosis
ERP000276	ERS031506	ERR046857	CNHV01000001-CNHV01000178	6540_6#9	Mycobacterium tuberculosis
ERP000276	ERS031522	ERR046873	CNHX01000001-CNHX01000193	6540_7#1	Mycobacterium tuberculosis
ERP000276	ERS031531	ERR046882	CNHW01000001-CNHW01000164	6540_7#10	Mycobacterium tuberculosis
ERP000276	ERS031532	ERR046883	CNHZ01000001-CNHZ01000183	6540_7#11	Mycobacterium tuberculosis
ERP000276	ERS031533	ERR046884	CNIA01000001-CNIA01000182	6540_7#12	Mycobacterium tuberculosis
ERP000276	ERS031534	ERR046885	CNID01000001-CNID01000183	6540_7#13	Mycobacterium tuberculosis
ERP000276	ERS031536	ERR046887	CNHY01000001-CNHY01000168	6540_7#15	Mycobacterium tuberculosis
ERP000276	ERS031538	ERR046889	CNIE01000001-CNIE01000180	6540_7#17	Mycobacterium tuberculosis
ERP000276	ERS031539	ERR046890	CNIC01000001-CNIC01000166	6540_7#18	Mycobacterium tuberculosis
ERP000276	ERS031540	ERR046891	CNIF01000001-CNIF01000162	6540_7#19	Mycobacterium tuberculosis
ERP000276	ERS031523	ERR046874	CNIB01000001-CNIB01000187	6540_7#2	Mycobacterium tuberculosis
ERP000276	ERS031541	ERR046892	CNIH01000001-CNIH01000161	6540_7#20	Mycobacterium tuberculosis
ERP000276	ERS031542	ERR046893	CHAZ01000001-CHAZ01000147	6540_7#21	Mycobacterium tuberculosis
ERP000276	ERS031543	ERR046894	CIKK01000001-CIKK01000169	6540_7#22	Mycobacterium tuberculosis
ERP000276	ERS031544	ERR046895	CNIG01000001-CNIG01000166	6540_7#23	Mycobacterium tuberculosis
ERP000276	ERS031524	ERR046875	CNIJ01000001-CNIJ01000157	6540_7#3	Mycobacterium tuberculosis
ERP000276	ERS031525	ERR046876	CNII01000001-CNII01000148	6540_7#4	Mycobacterium tuberculosis
ERP000276	ERS031526	ERR046877	CNIK01000001-CNIK01000150	6540_7#5	Mycobacterium tuberculosis
ERP000276	ERS031527	ERR046878	CFSC01000001-CFSC01000140	6540_7#6	Mycobacterium tuberculosis
ERP000276	ERS031528	ERR046879	CFSJ01000001-CFSJ01000148	6540_7#7	Mycobacterium tuberculosis
ERP000276	ERS031529	ERR046880	CNIL01000001-CNIL01000159	6540_7#8	Mycobacterium tuberculosis
ERP000276	ERS031530	ERR046881	CNIN01000001-CNIN01000130	6540_7#9	Mycobacterium tuberculosis
ERP000276	ERS031546	ERR046897	CNIO01000001-CNIO01000179	6540_8#1	Mycobacterium tuberculosis
ERP000276	ERS031555	ERR046906	CFSM01000001-CFSM01000171	6540_8#10	Mycobacterium tuberculosis
ERP000276	ERS031556	ERR046907	CNIM01000001-CNIM01000154	6540_8#11	Mycobacterium tuberculosis
ERP000276	ERS031557	ERR046908	CIDP01000001-CIDP01000165	6540_8#12	Mycobacterium tuberculosis
ERP000276	ERS031559	ERR046910	CNIP01000001-CNIP01000220	6540_8#14	Mycobacterium tuberculosis
ERP000276	ERS031560	ERR046911	CNIR01000001-CNIR01000180	6540_8#15	Mycobacterium tuberculosis
ERP000276	ERS031561	ERR046912	CNIQ01000001-CNIQ01000174	6540_8#16	Mycobacterium tuberculosis
ERP000276	ERS031562	ERR046913	CNIT01000001-CNIT01000185	6540_8#17	Mycobacterium tuberculosis
ERP000276	ERS031563	ERR046914	CNIU01000001-CNIU01000201	6540_8#18	Mycobacterium tuberculosis
ERP000276	ERS031564	ERR046915	CIKT01000001-CIKT01000168	6540_8#19	Mycobacterium tuberculosis
ERP000276	ERS031547	ERR046898	CNIV01000001-CNIV01000200	6540_8#2	Mycobacterium tuberculosis
ERP000276	ERS031565	ERR046916	CHAY01000001-CHAY01000175	6540_8#20	Mycobacterium tuberculosis
ERP000276	ERS031566	ERR046917	CNIW01000001-CNIW01000163	6540_8#21	Mycobacterium tuberculosis
ERP000276	ERS031567	ERR046918	CNIY01000001-CNIY01000186	6540_8#22	Mycobacterium tuberculosis
ERP000276	ERS031568	ERR046919	CNJA01000001-CNJA01000161	6540_8#23	Mycobacterium tuberculosis
ERP000276	ERS031569	ERR046920	CNJB01000001-CNJB01000179	6540_8#24	Mycobacterium tuberculosis
ERP000276	ERS031549	ERR046900	CNIZ01000001-CNIZ01000148	6540_8#4	Mycobacterium tuberculosis
ERP000276	ERS031550	ERR046901	CNIX01000001-CNIX01000162	6540_8#5	Mycobacterium tuberculosis
ERP000276	ERS031552	ERR046903	CNJC01000001-CNJC01000168	6540_8#7	Mycobacterium tuberculosis
ERP000276	ERS031553	ERR046904	CNJD01000001-CNJD01000163	6540_8#8	Mycobacterium tuberculosis
ERP000276	ERS031554	ERR046905	CNJE01000001-CNJE01000145	6540_8#9	Mycobacterium tuberculosis
ERP000182	ERS024600	ERR047219	CXGB01000001-CXGB01000381	6551_1#10	Shigella sonnei
ERP000182	ERS024601	ERR047220	CXGD01000001-CXGD01000367	6551_1#11	Shigella sonnei
ERP000182	ERS024593	ERR047212	CXGF01000001-CXGF01000398	6551_1#3	Shigella sonnei
ERP000182	ERS024594	ERR047213	CXGG01000001-CXGG01000384	6551_1#4	Shigella sonnei
ERP000182	ERS024595	ERR047214	CXGH01000001-CXGH01000368	6551_1#5	Shigella sonnei
ERP000182	ERS024597	ERR047216	CXGI01000001-CXGI01000391	6551_1#7	Shigella sonnei
ERP000182	ERS024598	ERR047217	CXGK01000001-CXGK01000393	6551_1#8	Shigella sonnei
ERP000182	ERS024599	ERR047218	CXGJ01000001-CXGJ01000400	6551_1#9	Shigella sonnei
ERP000310	ERS069350	ERR052331	CVMO01000001-CVMO01000076	6551_7#11	Streptococcus pneumoniae
ERP000310	ERS069344	ERR052325	CVMQ01000001-CVMQ01000074	6551_7#5	Streptococcus pneumoniae
ERP000310	ERS069275	ERR052390	CPKW01000001-CPKW01000073	6569_4#1	Streptococcus pneumoniae
ERP000310	ERS069284	ERR052399	CPMQ01000001-CPMQ01000079	6569_4#10	Streptococcus pneumoniae
ERP000310	ERS069285	ERR052400	CPPH01000001-CPPH01000127	6569_4#11	Streptococcus pneumoniae
ERP000310	ERS069286	ERR052401	CPMY01000001-CPMY01000150	6569_4#12	Streptococcus pneumoniae
ERP000310	ERS069287	ERR052402	CPRV01000001-CPRV01000068	6569_4#13	Streptococcus pneumoniae
ERP000310	ERS069276	ERR052391	CFNV01000001-CFNV01000078	6569_4#2	Streptococcus pneumoniae
ERP000310	ERS069277	ERR052392	CPPO01000001-CPPO01000084	6569_4#3	Streptococcus pneumoniae
ERP000310	ERS069278	ERR052393	CGAQ01000001-CGAQ01000070	6569_4#4	Streptococcus pneumoniae
ERP000310	ERS069279	ERR052394	CPOH01000001-CPOH01000079	6569_4#5	Streptococcus pneumoniae
ERP000310	ERS069280	ERR052395	CPUA01000001-CPUA01000199	6569_4#6	Streptococcus pneumoniae
ERP000310	ERS069281	ERR052396	CPUN01000001-CPUN01000090	6569_4#7	Streptococcus pneumoniae
ERP000310	ERS069282	ERR052397	CPQH01000001-CPQH01000082	6569_4#8	Streptococcus pneumoniae
ERP000310	ERS069283	ERR052398	CHJH01000001-CHJH01000077	6569_4#9	Streptococcus pneumoniae
ERP000310	ERS069315	ERR052430	CHJM01000001-CHJM01000077	6569_5#19	Streptococcus pneumoniae
ERP000310	ERS069316	ERR052431	CPOG01000001-CPOG01000065	6569_5#20	Streptococcus pneumoniae
ERP000310	ERS069380	ERR052452	CPQQ01000001-CPQQ01000038	6570_2#20	Streptococcus pneumoniae
ERP000310	ERS069366	ERR052438	CGBI01000001-CGBI01000060	6570_2#6	Streptococcus pneumoniae
ERP000310	ERS069367	ERR052439	CPPW01000001-CPPW01000105	6570_2#7	Streptococcus pneumoniae
ERP000310	ERS069368	ERR052440	CPKQ01000001-CPKQ01000044	6570_2#8	Streptococcus pneumoniae
ERP000310	ERS069369	ERR052441	CPKR01000001-CPKR01000039	6570_2#9	Streptococcus pneumoniae
ERP000310	ERS069392	ERR052464	CHCY01000001-CHCY01000038	6570_3#11	Streptococcus pneumoniae
ERP000310	ERS069393	ERR052465	CHYL01000001-CHYL01000049	6570_3#12	Streptococcus pneumoniae
ERP000310	ERS069395	ERR052466	CPOO01000001-CPOO01000043	6570_3#13	Streptococcus pneumoniae
ERP000310	ERS069396	ERR052467	CPTF01000001-CPTF01000039	6570_3#14	Streptococcus pneumoniae
ERP000310	ERS069384	ERR052456	CVML01000001-CVML01000038	6570_3#3	Streptococcus pneumoniae
ERP000276	ERS035716	ERR046921	CNJF01000001-CNJF01000189	6570_5#1	Mycobacterium tuberculosis
ERP000276	ERS035725	ERR046930	CHBB01000001-CHBB01000178	6570_5#10	Mycobacterium tuberculosis
ERP000276	ERS035727	ERR046932	CNJG01000001-CNJG01000178	6570_5#12	Mycobacterium tuberculosis
ERP000276	ERS035728	ERR046933	CNJI01000001-CNJI01000193	6570_5#13	Mycobacterium tuberculosis
ERP000276	ERS035729	ERR046934	CNJH01000001-CNJH01000182	6570_5#14	Mycobacterium tuberculosis
ERP000276	ERS035730	ERR046935	CHBC01000001-CHBC01000167	6570_5#15	Mycobacterium tuberculosis
ERP000276	ERS035731	ERR046936	CFIB01000001-CFIB01000181	6570_5#16	Mycobacterium tuberculosis
ERP000276	ERS035732	ERR046937	CNJJ01000001-CNJJ01000168	6570_5#17	Mycobacterium tuberculosis
ERP000276	ERS035733	ERR046938	CNJM01000001-CNJM01000164	6570_5#18	Mycobacterium tuberculosis
ERP000276	ERS035734	ERR046939	CNJO01000001-CNJO01000185	6570_5#19	Mycobacterium tuberculosis
ERP000276	ERS035717	ERR046922	CNJK01000001-CNJK01000188	6570_5#2	Mycobacterium tuberculosis
ERP000276	ERS035735	ERR046940	CNJL01000001-CNJL01000174	6570_5#20	Mycobacterium tuberculosis
ERP000276	ERS035736	ERR046941	CNJP01000001-CNJP01000182	6570_5#21	Mycobacterium tuberculosis
ERP000276	ERS035737	ERR046942	CNJN01000001-CNJN01000196	6570_5#22	Mycobacterium tuberculosis
ERP000276	ERS035738	ERR046943	CNJQ01000001-CNJQ01000156	6570_5#23	Mycobacterium tuberculosis
ERP000276	ERS035718	ERR046923	CNJS01000001-CNJS01000172	6570_5#3	Mycobacterium tuberculosis
ERP000276	ERS035719	ERR046924	CNJR01000001-CNJR01000149	6570_5#4	Mycobacterium tuberculosis
ERP000276	ERS035720	ERR046925	CFJG01000001-CFJG01000159	6570_5#5	Mycobacterium tuberculosis
ERP000276	ERS035721	ERR046926	CNJU01000001-CNJU01000169	6570_5#6	Mycobacterium tuberculosis
ERP000276	ERS035722	ERR046927	CNJV01000001-CNJV01000166	6570_5#7	Mycobacterium tuberculosis
ERP000276	ERS035723	ERR046928	CNJW01000001-CNJW01000180	6570_5#8	Mycobacterium tuberculosis
ERP000276	ERS035724	ERR046929	CNJZ01000001-CNJZ01000177	6570_5#9	Mycobacterium tuberculosis
ERP000276	ERS035740	ERR046945	CNJT01000001-CNJT01000162	6570_6#1	Mycobacterium tuberculosis
ERP000276	ERS035749	ERR046954	CNJX01000001-CNJX01000155	6570_6#10	Mycobacterium tuberculosis
ERP000276	ERS035752	ERR046957	CNJY01000001-CNJY01000177	6570_6#13	Mycobacterium tuberculosis
ERP000276	ERS035753	ERR046958	CNKB01000001-CNKB01000167	6570_6#14	Mycobacterium tuberculosis
ERP000276	ERS035754	ERR046959	CNKA01000001-CNKA01000175	6570_6#15	Mycobacterium tuberculosis
ERP000276	ERS035755	ERR046960	CNKC01000001-CNKC01000161	6570_6#16	Mycobacterium tuberculosis
ERP000276	ERS035756	ERR046961	CNKE01000001-CNKE01000151	6570_6#17	Mycobacterium tuberculosis
ERP000276	ERS035757	ERR046962	CNKD01000001-CNKD01000159	6570_6#18	Mycobacterium tuberculosis
ERP000276	ERS035758	ERR046963	CFIJ01000001-CFIJ01000177	6570_6#19	Mycobacterium tuberculosis
ERP000276	ERS035741	ERR046946	CNKF01000001-CNKF01000175	6570_6#2	Mycobacterium tuberculosis
ERP000276	ERS035759	ERR046964	CNKH01000001-CNKH01000162	6570_6#20	Mycobacterium tuberculosis
ERP000276	ERS035760	ERR046965	CNKG01000001-CNKG01000167	6570_6#21	Mycobacterium tuberculosis
ERP000276	ERS035761	ERR046966	CNKI01000001-CNKI01000180	6570_6#22	Mycobacterium tuberculosis
ERP000276	ERS035762	ERR046967	CNKJ01000001-CNKJ01000159	6570_6#23	Mycobacterium tuberculosis
ERP000276	ERS035763	ERR046968	CIEB01000001-CIEB01000194	6570_6#24	Mycobacterium tuberculosis
ERP000276	ERS035742	ERR046947	CNKK01000001-CNKK01000169	6570_6#3	Mycobacterium tuberculosis
ERP000276	ERS035743	ERR046948	CNKL01000001-CNKL01000160	6570_6#4	Mycobacterium tuberculosis
ERP000276	ERS035744	ERR046949	CNKM01000001-CNKM01000165	6570_6#5	Mycobacterium tuberculosis
ERP000276	ERS035745	ERR046950	CNKN01000001-CNKN01000166	6570_6#6	Mycobacterium tuberculosis
ERP000276	ERS035746	ERR046951	CNKO01000001-CNKO01000164	6570_6#7	Mycobacterium tuberculosis
ERP000276	ERS035747	ERR046952	CNKP01000001-CNKP01000164	6570_6#8	Mycobacterium tuberculosis
ERP000276	ERS035748	ERR046953	CNKQ01000001-CNKQ01000156	6570_6#9	Mycobacterium tuberculosis
ERP000276	ERS035764	ERR046969	CNKR01000001-CNKR01000162	6570_7#1	Mycobacterium tuberculosis
ERP000276	ERS035775	ERR046980	CNKS01000001-CNKS01000173	6570_7#12	Mycobacterium tuberculosis
ERP000276	ERS035776	ERR046981	CHWQ01000001-CHWQ01000173	6570_7#13	Mycobacterium tuberculosis
ERP000276	ERS035777	ERR046982	CNKT01000001-CNKT01000181	6570_7#14	Mycobacterium tuberculosis
ERP000276	ERS035778	ERR046983	CNKU01000001-CNKU01000173	6570_7#15	Mycobacterium tuberculosis
ERP000276	ERS035779	ERR046984	CNKV01000001-CNKV01000166	6570_7#16	Mycobacterium tuberculosis
ERP000276	ERS035781	ERR046986	CFII01000001-CFII01000165	6570_7#18	Mycobacterium tuberculosis
ERP000276	ERS035765	ERR046970	CNKX01000001-CNKX01000186	6570_7#2	Mycobacterium tuberculosis
ERP000276	ERS035783	ERR046988	CNKW01000001-CNKW01000165	6570_7#20	Mycobacterium tuberculosis
ERP000276	ERS035784	ERR046989	CNKY01000001-CNKY01000152	6570_7#21	Mycobacterium tuberculosis
ERP000276	ERS035785	ERR046990	CNKZ01000001-CNKZ01000163	6570_7#22	Mycobacterium tuberculosis
ERP000276	ERS035786	ERR046991	CFKO01000001-CFKO01000175	6570_7#23	Mycobacterium tuberculosis
ERP000276	ERS035787	ERR046992	CNLA01000001-CNLA01000173	6570_7#24	Mycobacterium tuberculosis
ERP000276	ERS035766	ERR046971	CFSI01000001-CFSI01000161	6570_7#3	Mycobacterium tuberculosis
ERP000276	ERS035767	ERR046972	CNLC01000001-CNLC01000150	6570_7#4	Mycobacterium tuberculosis
ERP000276	ERS035769	ERR046974	CNLB01000001-CNLB01000166	6570_7#6	Mycobacterium tuberculosis
ERP000276	ERS035770	ERR046975	CNLE01000001-CNLE01000170	6570_7#7	Mycobacterium tuberculosis
ERP000276	ERS035788	ERR046993	CHBD01000001-CHBD01000147	6570_8#1	Mycobacterium tuberculosis
ERP000276	ERS035797	ERR047002	CNLD01000001-CNLD01000155	6570_8#10	Mycobacterium tuberculosis
ERP000276	ERS035798	ERR047003	CNLI01000001-CNLI01000211	6570_8#11	Mycobacterium tuberculosis
ERP000276	ERS035799	ERR047004	CNLL01000001-CNLL01000189	6570_8#12	Mycobacterium tuberculosis
ERP000276	ERS035800	ERR047005	CNLH01000001-CNLH01000184	6570_8#13	Mycobacterium tuberculosis
ERP000276	ERS035801	ERR047006	CNLF01000001-CNLF01000173	6570_8#14	Mycobacterium tuberculosis
ERP000276	ERS035802	ERR047007	CNLJ01000001-CNLJ01000167	6570_8#15	Mycobacterium tuberculosis
ERP000276	ERS035803	ERR047008	CNLM01000001-CNLM01000162	6570_8#16	Mycobacterium tuberculosis
ERP000276	ERS035804	ERR047009	CNLK01000001-CNLK01000173	6570_8#17	Mycobacterium tuberculosis
ERP000276	ERS035805	ERR047010	CNLP01000001-CNLP01000167	6570_8#18	Mycobacterium tuberculosis
ERP000276	ERS035806	ERR047011	CNLG01000001-CNLG01000151	6570_8#19	Mycobacterium tuberculosis
ERP000276	ERS035789	ERR046994	CNLN01000001-CNLN01000176	6570_8#2	Mycobacterium tuberculosis
ERP000276	ERS035807	ERR047012	CNLO01000001-CNLO01000176	6570_8#20	Mycobacterium tuberculosis
ERP000276	ERS035808	ERR047013	CNLQ01000001-CNLQ01000173	6570_8#21	Mycobacterium tuberculosis
ERP000276	ERS035809	ERR047014	CNLS01000001-CNLS01000171	6570_8#22	Mycobacterium tuberculosis
ERP000276	ERS035811	ERR047016	CNLT01000001-CNLT01000252	6570_8#24	Mycobacterium tuberculosis
ERP000276	ERS035790	ERR046995	CNLR01000001-CNLR01000170	6570_8#3	Mycobacterium tuberculosis
ERP000276	ERS035791	ERR046996	CFJI01000001-CFJI01000158	6570_8#4	Mycobacterium tuberculosis
ERP000276	ERS035792	ERR046997	CHIL01000001-CHIL01000175	6570_8#5	Mycobacterium tuberculosis
ERP000276	ERS035793	ERR046998	CNLU01000001-CNLU01000169	6570_8#6	Mycobacterium tuberculosis
ERP000276	ERS035794	ERR046999	CNLV01000001-CNLV01000162	6570_8#7	Mycobacterium tuberculosis
ERP000276	ERS035795	ERR047000	CNLW01000001-CNLW01000169	6570_8#8	Mycobacterium tuberculosis
ERP000276	ERS035796	ERR047001	CHWR01000001-CHWR01000174	6570_8#9	Mycobacterium tuberculosis
ERP000192	ERS024764	ERR047881	CVIC01000001-CVIC01000566	6586_8#2	Mycobacterium tuberculosis
ERP000192	ERS024758	ERR047884	CVHR01000001-CVHR01000261	6586_8#5	Mycobacterium tuberculosis
ERP000192	ERS024750	ERR047885	CVHS01000001-CVHS01000306	6586_8#6	Mycobacterium tuberculosis
ERP000435	ERS019255	ERR047894	CKBY01000001-CKBY01000058	6593_4#1	Streptococcus pneumoniae
ERP000435	ERS019267	ERR047906	CKCA01000001-CKCA01000071	6593_4#13	Streptococcus pneumoniae
ERP000435	ERS019268	ERR047907	CGVS01000001-CGVS01000075	6593_4#14	Streptococcus pneumoniae
ERP000435	ERS019272	ERR047911	CKCD01000001-CKCD01000067	6593_4#18	Streptococcus pneumoniae
ERP000435	ERS019273	ERR047912	CKCF01000001-CKCF01000076	6593_4#19	Streptococcus pneumoniae
ERP000435	ERS019256	ERR047895	CKCH01000001-CKCH01000051	6593_4#2	Streptococcus pneumoniae
ERP000435	ERS019277	ERR047916	CKCL01000001-CKCL01000054	6593_4#23	Streptococcus pneumoniae
ERP000435	ERS019257	ERR047896	CFER01000001-CFER01000092	6593_4#3	Streptococcus pneumoniae
ERP000435	ERS019259	ERR047898	CKCO01000001-CKCO01000045	6593_4#5	Streptococcus pneumoniae
ERP000435	ERS019279	ERR047918	CKCN01000001-CKCN01000034	6593_5#1	Streptococcus pneumoniae
[truncated: 7,405 more rows]
